# Supplementary material for: Personalized circulating tumor DNA analysis for sensitive disease monitoring and detection of relapse in neuroblastoma
Source: Biomark Res. 2024 Nov 26;12:148. doi: 10.1186/s40364-024-00688-5 (PMC11600567; doi:10.1186/s40364-024-00688-5)
Supplement: Supplementary file 1 — Supplementary Material 1 [file 40364_2024_688_MOESM1_ESM.xlsx]

## Sheet: C035
Primer	Sequence
C035-FAM110A_fw	GGA CAC TCT TTC CCT ACA CGA CGC TCT TCC GAT CT [UMI] A TGG GAA AGA GTG TCC AGT ACG TCA AGA GCC TGC AC
C035-FAM110A_rev	GTG ACT GGA GTT CAG ACG TGT GCT CTT CCG ATC TAG AGC GGC TGT TTG GAC A
C035-PRKAG2_fw	GGA CAC TCT TTC CCT ACA CGA CGC TCT TCC GAT CT [UMI] A TGG GAA AGA GTG TCC TGC TGG GAC TCA CCG GAA TG
C035-PRKAG2_rev	GTG ACT GGA GTT CAG ACG TGT GCT CTT CCG ATC TGC AAG AAA AAT GCC AGC CAG A
C035-WDR44_fw	GGA CAC TCT TTC CCT ACA CGA CGC TCT TCC GAT CT [UMI] A TGG GAA AGA GTG TCC TTC CTT CTG ATG AAA CCT GTG AGA
C035-WDR44_rev	GTG ACT GGA GTT CAG ACG TGT GCT CTT CCG ATC TCT GCT CAG TTG AAC TTG TTT GAG T
C035-TRRAP_fw	GGA CAC TCT TTC CCT ACA CGA CGC TCT TCC GAT CT [UMI] A TGG GAA AGA GTG TCC CAT CGA AAA ATC ACC AGA TGC CA
C035-TRRAP_rev	GTG ACT GGA GTT CAG ACG TGT GCT CTT CCG ATC TTT CTT GAC CCA TTC TTC CAC GA
C035-SLC35G1_fw	GGA CAC TCT TTC CCT ACA CGA CGC TCT TCC GAT CT [UMI] A TGG GAA AGA GTG TCC CGT TGA AAG TGT CAT CAT CCT CTC T
C035-SLC35G1_rev	GTG ACT GGA GTT CAG ACG TGT GCT CTT CCG ATC TAA TAG CCT GTC CAA CCC ACA GT
C035-SLC39A2_fw	GGA CAC TCT TTC CCT ACA CGA CGC TCT TCC GAT CT [UMI] A TGG GAA AGA GTG TCC GGC TTG TGG TGT TTG GTG TAG
C035-SLC39A2_rev	GTG ACT GGA GTT CAG ACG TGT GCT CTT CCG ATC TGA GAA CAC TGC CCA TCG TGA
C035-Chr1p13.1_fw	GGA CAC TCT TTC CCT ACA CGA CGC TCT TCC GAT CT [UMI] A TGG GAA AGA GTG TCC GCT TTG CTA GTC TCA CCA TCC TC
C035-Chr1p13.1_rev	GTG ACT GGA GTT CAG ACG TGT GCT CTT CCG ATC TTA TGT TCT CTC CCA CCG TTC CTC
C035-Chr3p25.1_fw	GGA CAC TCT TTC CCT ACA CGA CGC TCT TCC GAT CT [UMI] A TGG GAA AGA GTG TCC CTA GAA TCA GCC ACC CAG ATG T
C035-Chr3p25.1_rev	GTG ACT GGA GTT CAG ACG TGT GCT CTT CCG ATC TTG GCA GTC TTC AAG GAG TAG C
C035-Chr18q21.1_fw	GGA CAC TCT TTC CCT ACA CGA CGC TCT TCC GAT CT [UMI] A TGG GAA AGA GTG TCC CTA TGA CAG ACA CCA CAC TGA G
C035-Chr18q21.1_rev	GTG ACT GGA GTT CAG ACG TGT GCT CTT CCG ATC TTC AGC ATC AGC TTC CTG GAA TT
C035-Chr2q24.3_fw	GGA CAC TCT TTC CCT ACA CGA CGC TCT TCC GAT CT [UMI] A TGG GAA AGA GTG TCC TGG AGG GAC CTT CTG TGA AGC
C035-Chr2q24.3_rev	GTG ACT GGA GTT CAG ACG TGT GCT CTT CCG ATC TAT GCT CAA GTC ACA CAT GAC TGT T

## Sheet: C095
Primer	Sequence
C095-C3_fw	GGA CAC TCT TTC CCT ACA CGA CGC TCT TCC GAT CT [UMI] A TGG GAA AGA GTG TCC AGA TGA TGA GGG TGT TCC TAT CG
C095-C3_rev	GTG ACT GGA GTT CAG ACG TGT GCT CTT CCG ATC TTG GCC AAT GGT GTT GAC AGA
C095-ARHGAP10_fw	GGA CAC TCT TTC CCT ACA CGA CGC TCT TCC GAT CT [UMI] A TGG GAA AGA GTG TCC CTG TCC TTT ATG CTT TGT TGG AAG A
C095-ARHGAP10_rev	GTG ACT GGA GTT CAG ACG TGT GCT CTT CCG ATC TAG GTG GGC TCA GGG AAT GTA G
C095-SLC26A9_fw	GGA CAC TCT TTC CCT ACA CGA CGC TCT TCC GAT CT [UMI] A TGG GAA AGA GTG TCC AGA CCT TCA CGC CGA TCT TC
C095-SLC26A9_rev	GTG ACT GGA GTT CAG ACG TGT GCT CTT CCG ATC TCC TCC CTA CCC CAA CAA CAC
C095-ZNF804B_fw	GGA CAC TCT TTC CCT ACA CGA CGC TCT TCC GAT CT [UMI] A TGG GAA AGA GTG TCC GTC CTA TTT CAT TTT CGA CTC TGA C
C095-ZNF804B_rev	GTG ACT GGA GTT CAG ACG TGT GCT CTT CCG ATC TCA GGG GAT GAC CTG CTA AGA
C095-JPH2_fw	GGA CAC TCT TTC CCT ACA CGA CGC TCT TCC GAT CT [UMI] A TGG GAA AGA GTG TCC CAT TGT TCC AGG TGC CCT CAT AC
C095-JPH2_rev	GTG ACT GGA GTT CAG ACG TGT GCT CTT CCG ATC TAT GGC TTC AAG GGA CGC TAC G
C095-SLC24A4_fw	GGA CAC TCT TTC CCT ACA CGA CGC TCT TCC GAT CT [UMI] A TGG GAA AGA GTG TCC TCC AGC GAT TCA CGA GTT C
C095-SLC24A4_rev	GTG ACT GGA GTT CAG ACG TGT GCT CTT CCG ATC TAA GGA TGT GCA GCA GGA CG
C095-GMPS_fw	GGA CAC TCT TTC CCT ACA CGA CGC TCT TCC GAT CT [UMI] A TGG GAA AGA GTG TCC CAG CCA CAT ACC CTA TTA CAG AGA
C095-GMPS_rev	GTG ACT GGA GTT CAG ACG TGT GCT CTT CCG ATC TGG TAA TTT GCA TCA GCT TCT CCT
C095-Chr3p21.33_fw	GGA CAC TCT TTC CCT ACA CGA CGC TCT TCC GAT CT [UMI] A TGG GAA AGA GTG TCC AGA GTG GGA AAG TGG AGA ACC
C095-Chr3p21.33_rev	GTG ACT GGA GTT CAG ACG TGT GCT CTT CCG ATC TAG TCC TGC CTG ATG GAG ATG
C095-Chr11q24.3_fw	GGACACTCTTTCCCTACACGACGCTCTTCCGATCT [UMI] ATGGGAAAGAGTGTCCCATAGACTCCCAGGAATTGTGTCTC
C095-Chr11q24.3_rev	GTGACTGGAGTTCAGACGTGTGCTCTTCCGATCTGCACATGTTGAGGAGTCAGTCAG
C095-Chr3p22.2_fw	GGACACTCTTTCCCTACACGACGCTCTTCCGATCT [UMI] ATGGGAAAGAGTGTCCCCTCTTCTGTGTCTGGGCTATG
C095-Chr3p22.2_rev	GTGACTGGAGTTCAGACGTGTGCTCTTCCGATCTGACAAAGCTTGGAAGAGCCTG

## Sheet: C109
Primer	Sequence
C109-FPGT_fw	GGACACTCTTTCCCTACACGACGCTCTTCCGATCT [UMI] ATGGGAAAGAGTGTCCCCACACATGGAGTATTTGTCTTAG
C109-FPGT_rev	GTG ACT GA GT CAG ACG TGT GCT CT CG ATC TGA AC GAT GC AG AC TGT
C109-CSRNP3_fw	GGA CAC TCT TTC CCT ACA CGA CGC TCT TCC GAT CT [UMI] A TGG GAA AGA GTG TCC GAG AAC TAT TCT GAA AGA GAC ACT G
C109-CSRNP3_rev	GTG ACT GGA GTT CAG ACG TGT GCT CTT CCG ATC TTC CGG GGT CAT GGT GTA A
C109-CLIC2_fw	GGA CAC TCT TTC CCT ACA CGA CGC TCT TCC GAT CT [UMI] A TGG GAA AGA GTG TCC TTA GCT GGT CCC CAT CCA AGA A
C109-CLIC2_rev	GTG ACT GGA GTT CAG ACG TGT GCT CTT CCG ATC TTG ATC CAG ACA GTG CTG AGG AAC
C109-Chr13q21.2_fw	GGA CAC TCT TTC CCT ACA CGA CGC TCT TCC GAT CT [UMI] A TGG GAA AGA GTG TCC AGA GTT GTA GGT GTT TTG CTT G
C109-Chr13q21.2_rev	GTG ACT GGA GTT CAG ACG TGT GCT CTT CCG ATC TAA CCG ACC TTT TCT CCA ACT T
C109-Chr1q44_fw	GGA CAC TCT TTC CCT ACA CGA CGC TCT TCC GAT CT [UMI] A TGG GAA AGA GTG TCC TAG AAC TAC TGA GAT GAA CAG GTC
C109-Chr1q44_rev	GTG ACT GGA GTT CAG ACG TGT GCT CTT CCG ATC TCC AGC ATT TGA GGA GAT GAG GA
C109-Chr2q24.2_fw	GGACACTCTTTCCCTACACGACGCTCTTCCGATCT [UMI] GCACTCTCCTGAGGCTAGAA
C109-Chr2q24.2_rev	GTGACTGGAGTTCAGACGTGTGCTCTTCCGATCTTCCTTCCCACTTCTCCTTGC
C109-Chr1p36.11_fw	GGA CAC TCT TTC CCT ACA CGA CGC TCT TCC GAT CT [UMI] A TGG GAA AGA GTG TCC AAC TGA GAA GGC TCT GTT TTG G
C109-Chr1p36.11_rev	GTG ACT GGA GTT CAG ACG TGT GCT CTT CCG ATC TCA AGT GTG CCA CTC AAA GGA
C109-Chr7q36.1_fw	GGA CAC TCT TTC CCT ACA CGA CGC TCT TCC GAT CT [UMI] A TGG GAA AGA GTG TCC GCT TAG CTT TGT GCC CTC CT
C109-Chr7q36.1_rev	GTG ACT GGA GTT CAG ACG TGT GCT CTT CCG ATC TGA ACT TGG TCC ACA TGC CCT
C109-Chr2p15_fw	GGA CAC TCT TTC CCT ACA CGA CGC TCT TCC GAT CT [UMI] A TGG GAA AGA GTG TCC AGT GAG ATC CAG AGG GGC ATA A
C109-Chr2p15_rev	GTG ACT GGA GTT CAG ACG TGT GCT CTT CCG ATC TCT CTT TTC CGT TTC ACC TGG CT
C109-Chr21q22.12_fw	GGA CAC TCT TTC CCT ACA CGA CGC TCT TCC GAT CT [UMI] A TGG GAA AGA GTG TCC CAA ATG TCA AAG TAC CAC CAG TTG A
C109-Chr21q22.12_rev	GTG ACT GGA GTT CAG ACG TGT GCT CTT CCG ATC TGC ATT TTC AAG GGT GTT GCA G

## Sheet: C125
Primer	Sequence
C125-ALK_fw	GGA CAC TCT TTC CCT ACA CGA CGC TCT TCC GAT CT [UMI] A TGG GAA AGA GTG TCC GAG GGG TGA GGC AGT CTT TAC
C125-ALK_rev	GTG ACT GGA GTT CAG ACG TGT GCT CTT CCG ATC TTG GCC AAG ATT GGA GAC TTC G
C125-PNKP_fw	GGA CAC TCT TTC CCT ACA CGA CGC TCT TCC GAT CT [UMI] A TGG GAA AGA GTG TCC CTG CTA TCC CCA ACA GTA CCT
C125-PNKP_rev	GTG ACT GGA GTT CAG ACG TGT GCT CTT CCG ATC TAC TCC TCT CAT ATC CCC GTG T
C125-UBR4_fw	GGA CAC TCT TTC CCT ACA CGA CGC TCT TCC GAT CT [UMI] A TGG GAA AGA GTG TCC TGG CAC TGA CCT TCG CT
C125-UBR4_rev	GTG ACT GGA GTT CAG ACG TGT GCT CTT CCG ATC TGG TGA AAC CAG ACA CTT TTC TTA TC
C125-NIPAL1_fw	GGA CAC TCT TTC CCT ACA CGA CGC TCT TCC GAT CT [UMI] A TGG GAA AGA GTG TCC CTT TTG CAC CTG CCA CCT TG
C125-NIPAL1_rev	GTG ACT GGA GTT CAG ACG TGT GCT CTT CCG ATC TGT TCC CTG TTG CTC ACA TAC CT
C125-SLC1A1_fw	GGA CAC TCT TTC CCT ACA CGA CGC TCT TCC GAT CT [UMI] A TGG GAA AGA GTG TCC TCG ATT CGT GTT ACC CGT TG
C125-SLC1A1_rev	GTG ACT GGA GTT CAG ACG TGT GCT CTT CCG ATC TCG CTG CCA CTG CTT CAT AG
C125-SH3RF1_fw	GGA CAC TCT TTC CCT ACA CGA CGC TCT TCC GAT CT [UMI] A TGG GAA AGA GTG TCC TAA CAG ACG ACA CGC TCA CTT A
C125-SH3RF1_rev	GTG ACT GGA GTT CAG ACG TGT GCT CTT CCG ATC TCC ACT GAC CAG ATT GCA CAT TTA C
C125-UNC45B_fw	GGA CAC TCT TTC CCT ACA CGA CGC TCT TCC GAT CT [UMI] A TGG GAA AGA GTG TCC AGC AGA TGG CAG AGG TGG A
C125-UNC45B_rev	GTG ACT GGA GTT CAG ACG TGT GCT CTT CCG ATC TCC TTG TAG TCC TGG AGC TGG A
C125-ABLIM3_fw	GGA CAC TCT TTC CCT ACA CGA CGC TCT TCC GAT CT [UMI] A TGG GAA AGA GTG TCC ATG GAG AGC TCA TCC CTG CCT
C125-ABLIM3_rev	GTG ACT GGA GTT CAG ACG TGT GCT CTT CCG ATC TTG AAT TAA CAA GTG ATG GTG ATG CG
C125-OR5AS1_fw	GGA CAC TCT TTC CCT ACA CGA CGC TCT TCC GAT CT [UMI] A TGG GAA AGA GTG TCC TGG CTT ATG ACC GCT ATG CAG
C125-OR5AS1_rev	GTG ACT GGA GTT CAG ACG TGT GCT CTT CCG ATC TGC AGA CAC AGA CTC TCC TAG AC
C125-CRX_fw	GGA CAC TCT TTC CCT ACA CGA CGC TCT TCC GAT CT [UMI] A TGG GAA AGA GTG TCC TAC AAG GAT CAG AGT GCC TGG AAG
C125-CRX_rev	GTG ACT GGA GTT CAG ACG TGT GCT CTT CCG ATC TCC GAT GGA GAG AGA TGG AGA CTG

## Sheet: C132
Primer	Sequence
C132-TRPV1_fw	GGA CAC TCT TTC CCT ACA CGA CGC TCT TCC GAT CT [UMI] A TGG GAA AGA GTG TCC TCC TCC TAA CAC AGA CAG GAT CTC
C132-TRPV1_rev	GTG ACT GGA GTT CAG ACG TGT GCT CTT CCG ATC TTC ACA GCC TCC CTT TAA GAT GGA A
C132-GPR155_fw	GGA CAC TCT TTC CCT ACA CGA CGC TCT TCC GAT CT [UMI] A TGG GAA AGA GTG TCC TGT GGC TCT GAG ACT GAT CGA A
C132-GPR155_rev	GTG ACT GGA GTT CAG ACG TGT GCT CTT CCG ATC TCT CAT GTG CAT GAA CCA GAC T
C132-TRPS1_fw	GGA CAC TCT TTC CCT ACA CGA CGC TCT TCC GAT CT [UMI] A TGG GAA AGA GTG TCC GCA GGG ATG GAC TTG TTA GAG TTT
C132-TRPS1_rev	GTG ACT GGA GTT CAG ACG TGT GCT CTT CCG ATC TTA AAA GCT TCT CTC CCC TCC TCT GA
C132-Ch5q35.1_fw	GGA CAC TCT TTC CCT ACA CGA CGC TCT TCC GAT CT [UMI] A TGG GAA AGA GTG TCC CGG AGG AAA CGC TCC ATG TAT
C132-Ch5q35.1_rev	GTG ACT GGA GTT CAG ACG TGT GCT CTT CCG ATC TCA CTG TCG GGT TTG AGC AC
C132-Chr4q32.3_fw	GGA CAC TCT TTC CCT ACA CGA CGC TCT TCC GAT CT [UMI] A TGG GAA AGA GTG TCC GTG GTA AGA TTA GGT GGC ATC AC
C132-Chr4q32.3_rev	GTG ACT GGA GTT CAG ACG TGT GCT CTT CCG ATC TCC AGA CCT AAG TCC TTG GAA CTC
C132-Chr6p11.2_fw	GGA CAC TCT TTC CCT ACA CGA CGC TCT TCC GAT CT [UMI] A TGG GAA AGA GTG TCC TAG GAT GGT GGT GTC TTA CTT TC
C132-Chr6p11.2_rev	GTG ACT GGA GTT CAG ACG TGT GCT CTT CCG ATC TAC TAC CAT GTG AAA TGG CCT TA
C132-Chr3p26.2_fw	GGA CAC TCT TTC CCT ACA CGA CGC TCT TCC GAT CT [UMI] A TGG GAA AGA GTG TCC GGC ACT ACT TCA CGT CCT TCT
C132-Chr3p26.2_rev	GTG ACT GGA GTT CAG ACG TGT GCT CTT CCG ATC TCT TTG CCA ACT CAG CTC TCG T
C132-Chr6q27_fw	GGA CAC TCT TTC CCT ACA CGA CGC TCT TCC GAT CT [UMI] A TGG GAA AGA GTG TCC GCT GGG TAC AGA GAA ATC ACT CA
C132-Chr6q27_rev	GTG ACT GGA GTT CAG ACG TGT GCT CTT CCG ATC TCT AGA TGT TAT CAA ACA GGC TGC AT
C132-Chr22q13.32_fw	GGA CAC TCT TTC CCT ACA CGA CGC TCT TCC GAT CT [UMI] A TGG GAA AGA GTG TCC ATG TGG ACC TTA GGC CTG G
C132-Chr22q13.32_rev	GTG ACT GGA GTT CAG ACG TGT GCT CTT CCG ATC TAG GAT CAC TCA CTA AGT TGC TG
C132-Chr3p25.1_fw	GGA CAC TCT TTC CCT ACA CGA CGC TCT TCC GAT CT [UMI] A TGG GAA AGA GTG TCC TCC CAG GAC TTA CCT AGC ACA
C132-Chr3p25.1_rev	GTG ACT GGA GTT CAG ACG TGT GCT CTT CCG ATC TTA GGG GCT CTG TGG ACC TT

## Sheet: C160
Primer	Sequence
C160-TNFRSF11B_fw	GGA CAC TCT TTC CCT ACA CGA CGC TCT TCC GAT CT [UMI] A TGG GAA AGA GTG TCC TCT GAG TGA CAG TTT TGG GAA AGT
C160-TNFRSF11B_rev	GTG ACT GGA GTT CAG ACG TGT GCT CTT CCG ATC TAA GGG CCT AAT GCA CGC AC
C160-KNG1_fw	GGA CAC TCT TTC CCT ACA CGA CGC TCT TCC GAT CT [UMI] A TGG GAA AGA GTG TCC GTC TGC TCT TTG TTA AGC CGA
C160-KNG1_rev	GTG ACT GGA GTT CAG ACG TGT GCT CTT CCG ATC TTT GAT ATA GGA TGC ACA CAG CC
C160-XR_007062253.1_fw	GGA CAC TCT TTC CCT ACA CGA CGC TCT TCC GAT CT [UMI] A TGG GAA AGA GTG TCC GAC TGC CAA GAA AAT TCG CTA TC
C160-XR_007062253.1_rev	GTG ACT GGA GTT CAG ACG TGT GCT CTT CCG ATC TAC TGG GGC CAT AGC TTC ATT A
C160-PKNOX2_fw	GGA CAC TCT TTC CCT ACA CGA CGC TCT TCC GAT CT [UMI] A TGG GAA AGA GTG TCC ACC AGG TCT CCA CTT TAC CTC T
C160-PKNOX2_rev	GTG ACT GGA GTT CAG ACG TGT GCT CTT CCG ATC TTG GCA TCA AGC ATG GGC TG
C160-Chr6p21.33_fw	GGA CAC TCT TTC CCT ACA CGA CGC TCT TCC GAT CT [UMI] A TGG GAA AGA GTG TCC CTG TCT TCC CTA GTT GCT GAT AAA
C160-Chr6p21.33_rev	GTG ACT GGA GTT CAG ACG TGT GCT CTT CCG ATC TAA ACA CCC AAG ATT GGC CC
C160-Chr8p11.23_fw	GGA CAC TCT TTC CCT ACA CGA CGC TCT TCC GAT CT [UMI] A TGG GAA AGA GTG TCC AGG AGT TTT AAC AGA GGA ACA GGA
C160-Chr8p11.23_rev	GTG ACT GGA GTT CAG ACG TGT GCT CTT CCG ATC TAC TCA TCG GAA ATG GCG GT
C160-Chr6p21.2_fw	GGA CAC TCT TTC CCT ACA CGA CGC TCT TCC GAT CT [UMI] A TGG GAA AGA GTG TCC AGC AGG ACA GCA CCT GTG AA
C160-Chr6p21.2_rev	GTG ACT GGA GTT CAG ACG TGT GCT CTT CCG ATC TCG CCC CTG GGT GTT AAA CTT G
C160-Chr15q26.1_fw	GGA CAC TCT TTC CCT ACA CGA CGC TCT TCC GAT CT [UMI] A TGG GAA AGA GTG TCC AGT TAG TTC CCG ACA TTC ACT CT
C160-Chr15q26.1_rev	GTG ACT GGA GTT CAG ACG TGT GCT CTT CCG ATC TCG CTT CTG GCT TCA GCT ATT
C160-Chr7q21.12_fw	GGA CAC TCT TTC CCT ACA CGA CGC TCT TCC GAT CT [UMI] A TGG GAA AGA GTG TCC ACT CAA GAA GAG GAG AAA CCA GA
C160-Chr7q21.12_rev	GTG ACT GGA GTT CAG ACG TGT GCT CTT CCG ATC TTA TGA AAG AGA GCA CTA TGA GCA G
C160-Chr18q11.2_fw	GGA CAC TCT TTC CCT ACA CGA CGC TCT TCC GAT CT [UMI] A TGG GAA AGA GTG TCC TGT CCC TCA AGG CCA TCC TG
C160-Chr18q11.2_rev	GTG ACT GGA GTT CAG ACG TGT GCT CTT CCG ATC TTC CAG GGT CCG TCC TGT TTC

## Sheet: C166
Primer	Sequence
C166-CENPP_fw	GGA CAC TCT TTC CCT ACA CGA CGC TCT TCC GAT CT [UMI] A TGG GAA AGA GTG TCC GGT AGA TAG GAC GGG ACG TG
C166-CENPP_rev	GTG ACT GGA GTT CAG ACG TGT GCT CTT CCG ATC TGC TGC AGA AAT CTA GAA TCC ATT G
C166-ZNF324B_fw	GGA CAC TCT TTC CCT ACA CGA CGC TCT TCC GAT CT [UMI] A TGG GAA AGA GTG TCC TGG CTC CAC TTT CGG GAA CAC
C166-ZNF324B_rev	GTG ACT GGA GTT CAG ACG TGT GCT CTT CCG ATC TCA TAG TGC CCG GCT AAT TAC TCT
C166-Chr8p21.3_fw	GGA CAC TCT TTC CCT ACA CGA CGC TCT TCC GAT CT [UMI] A TGG GAA AGA GTG TCC TTA CTC CAC TTC AAA GGA GCC AC
C166-Chr8p21.3_rev	GTG ACT GGA GTT CAG ACG TGT GCT CTT CCG ATC TTT CTC AGG CAC CCC TCT TCC
C166-EPHX1_fw	GGA CAC TCT TTC CCT ACA CGA CGC TCT TCC GAT CT [UMI] A TGG GAA AGA GTG TCC TTT GCC ACT TGA AGA TGG GTG
C166-EPHX1_rev	GTG ACT GGA GTT CAG ACG TGT GCT CTT CCG ATC TTG AAA GGG CGG ATG CTG T
C166-Chr13q22.1_fw	GGA CAC TCT TTC CCT ACA CGA CGC TCT TCC GAT CT [UMI] A TGG GAA AGA GTG TCC AGT CAG GTA AAT GTC ACT CCT TG
C166-Chr13q22.1_rev	GTG ACT GGA GTT CAG ACG TGT GCT CTT CCG ATC TAG CCC TGG AGA TAC AGA GG
C166-Chr6q25.1_fw	GGA CAC TCT TTC CCT ACA CGA CGC TCT TCC GAT CT [UMI] A TGG GAA AGA GTG TCC TAC ATT TCC CAT CCC TGT GTT GA
C166-Chr6q25.1_rev	GTG ACT GGA GTT CAG ACG TGT GCT CTT CCG ATC TAG ACC AGG ATT TCA GCC TCC T
C166-SEC14L5_fw	GGA CAC TCT TTC CCT ACA CGA CGC TCT TCC GAT CT [UMI] A TGG GAA AGA GTG TCC TCG GTC ATC ACC TGG GAC TT
C166-SEC14L5_rev	GTG ACT GGA GTT CAG ACG TGT GCT CTT CCG ATC TTG CTT GGT GTG GTA CAG GC
C166-PDGFRB_fw	GGA CAC TCT TTC CCT ACA CGA CGC TCT TCC GAT CT [UMI] A TGG GAA AGA GTG TCC GGT ATC CCA AAG ATT CAG TCC CTG
C166-PDGFRB_rev	GTG ACT GGA GTT CAG ACG TGT GCT CTT CCG ATC TAG CAA TGC TCT GCC CGT TG
C166-PSMB2_fw	GGA CAC TCT TTC CCT ACA CGA CGC TCT TCC GAT CT [UMI] A TGG GAA AGA GTG TCC GGA CAA TAT TGC TGG CGG C
C166-PSMB2_rev	GTG ACT GGA GTT CAG ACG TGT GCT CTT CCG ATC TAC CTC ATC GGT ATC CAA GGC
C166-Chr7p21.3_fw	GGA CAC TCT TTC CCT ACA CGA CGC TCT TCC GAT CT [UMI] A TGG GAA AGA GTG TCC GAC ACA GTT AGA AGG TGT GCT T
C166-Chr7p21.3_rev	GTG ACT GGA GTT CAG ACG TGT GCT CTT CCG ATC TAC TCT GCT GCT GTG ACC T

## Sheet: C189
Primer	Sequence
C189-SMIM1_fw	GGA CAC TCT TTC CCT ACA CGA CGC TCT TCC GAT CT [UMI] ATG GGA AAG AGT GTC CCT CGA GGC TGT CTG TTG GAA AAG CAG A
C189-SMIM1_rev	GTG ACT GGA GTT CAG ACG TGT GCT CTT CCG ATC TGC AGG AGA GAA GAC GCC CAC AAA
C189-ALPK3_fw	GGA CAC TCT TTC CCT ACA CGA CGC TCT TCC GAT CT [UMI] ATG GGA AAG AGT GTC CGG CTC ACC CCA ATG CAG CGA ACA A
C189-ALPK3_rev	GTG ACT GGA GTT CAG ACG TGT GCT CTT CCG ATC TTT GCC CAG ACT CAG CTC AGT TA
C189-ALK_fw	GGA CAC TCT TTC CCT ACA CGA CGC TCT TCC GAT CT [UMI] ATG GGA AAG AGT GTC CGG AGC TAG CAT TTT CAA TGG ACA GA
C189-ALK_rev	GTG ACT GGA GTT CAG ACG TGT GCT CTT CCG ATC TGA CTC CAC AGG AGA AGG AAC CAC AAA A
C189-RALGAPB_fw	GGA CAC TCT TTC CCT ACA CGA CGC TCT TCC GAT CT [UMI] ATG GGA AAG AGT GTC CGA GCC ACC GAT CCA GAT TCA TTA AGA
C189-RALGAPB_rev	GTG ACT GGA GTT CAG ACG TGT GCT CTT CCG ATC TTT GCA AAG TTT TCG ACT TAG GAC AGT AA
C189-GZMK_fw	GGA CAC TCT TTC CCT ACA CGA CGC TCT TCC GAT CT [UMI] ATG GGA AAG AGT GTC CGG CTG TGT CCA GCA CAG AAG A
C189-GZMK_rev	GTG ACT GGA GTT CAG ACG TGT GCT CTT CCG ATC TTC TCT GGA GGG AGA CAC CAG CCT GCT A
C189-ZNF608_fw	GGA CAC TCT TTC CCT ACA CGA CGC TCT TCC GAT CT [UMI] ATG GGA AAG AGT GTC CCT GTT TTC CAA AGC AGA ATG GAC AAA
C189-ZNF608_rev	GTG ACT GGA GTT CAG ACG TGT GCT CTT CCG ATC TCC CGC TAA TCC CGG GTC AAT ATG A
C189-WASHC5_fw	GGA CAC TCT TTC CCT ACA CGA CGC TCT TCC GAT CT [UMI] ATG GGA AAG AGT GTC CCT CCC CGC CTT CAG ACT GAA GAA
C189-WASHC5_rev	GTG ACT GGA GTT CAG ACG TGT GCT CTT CCG ATC TTG GTG CCC CCA CCC ACC TTC CTC A
C189-RABL6_fw	GGA CAC TCT TTC CCT ACA CGA CGC TCT TCC GAT CT [UMI] ATG GGA AAG AGT GTC CGG TCC CCA ACG ATC TGC ATT GTG A
C189-RABL6_rev	GTG ACT GGA GTT CAG ACG TGT GCT CTT CCG ATC TTG TCA GTT TCT TGC CGA TAC TCG AAA
C189-IRS4_fw	GGA CAC TCT TTC CCT ACA CGA CGC TCT TCC GAT CT [UMI] ATG GGA AAG AGT GTC CCC CAA GCC AAA GCC AAA GGC TCT AA
C189-IRS4_rev	GTG ACT GGA GTT CAG ACG TGT GCT CTT CCG ATC TAG GAC TCA GCT GGG AGC CTT TC

## Sheet: C191
Primer	Sequence
C191-Chr1p32.1_fw	GGA CAC TCT TTC CCT ACA CGA CGC TCT TCC GAT CT [UMI] A TGG GAA AGA GTG TCC CGG GAA GTT GTT TAT CTG TGT C
C191-Chr1p32.1_rev	GTG ACT GGA GTT CAG ACG TGT GCT CTT CCG ATC TTG AGC CCT ACC CCT GTT GA
C191-Chr7p15.3_fw	GGA CAC TCT TTC CCT ACA CGA CGC TCT TCC GAT CT [UMI] A TGG GAA AGA GTG TCC GAA ACA GAG GGA GAC GGA GC
C191-Chr7p15.3_rev	GTG ACT GGA GTT CAG ACG TGT GCT CTT CCG ATC TCG TTA CTC ATT AGT ACA GAG TTG GT
C191-Chr11q12.2_fw	GGA CAC TCT TTC CCT ACA CGA CGC TCT TCC GAT CT [UMI] A TGG GAA AGA GTG TCC TGA AAT GTA TAG GGC AAA CCT CAG
C191-Chr11q12.2_rev	GTG ACT GGA GTT CAG ACG TGT GCT CTT CCG ATC TGG CCA GAA GAA GAA TGA AAA TCT G
C191-Chr15q13.3_fw	GGA CAC TCT TTC CCT ACA CGA CGC TCT TCC GAT CT [UMI] A TGG GAA AGA GTG TCC TAC TCC ACA TCC AGC TTC CA
C191-Chr15q13.3_rev	GTG ACT GGA GTT CAG ACG TGT GCT CTT CCG ATC TAG AGA GGC ACA GCT TGT GTA
C191-Chr4q21.3_fw	GGA CAC TCT TTC CCT ACA CGA CGC TCT TCC GAT CT [UMI] A TGG GAA AGA GTG TCC CCA AAA CCA GTG AGT TAA TTG AGA C
C191-Chr4q21.3_rev	GTG ACT GGA GTT CAG ACG TGT GCT CTT CCG ATC TCT AGA GGA AAC GTA ACA CAG GA
C191-MPHOSPH10_fw	GGA CAC TCT TTC CCT ACA CGA CGC TCT TCC GAT CT [UMI] A TGG GAA AGA GTG TCC TCT TCT TAA AAT TGG ATG CCC TCT C
C191-MPHOSPH10_rev	GTG ACT GGA GTT CAG ACG TGT GCT CTT CCG ATC TCA CAC TGA ACT GTT AAC ACA CTT AC
C191-Chr17p12_fw	GGA CAC TCT TTC CCT ACA CGA CGC TCT TCC GAT CT [UMI] A TGG GAA AGA GTG TCC CGA CAT AAG GCC AGG TTG TTC
C191-Chr17p12_rev	GTG ACT GGA GTT CAG ACG TGT GCT CTT CCG ATC TCA GGG TTT AGT AGG TTT CTG CTT C
C191Chr19p13.11_fw	GGA CAC TCT TTC CCT ACA CGA CGC TCT TCC GAT CT [UMI] A TGG GAA AGA GTG TCC CCA GAA CAG AAA GGA CAC ACA GG
C191Chr19p13.11_rev	GTG ACT GGA GTT CAG ACG TGT GCT CTT CCG ATC TCC TGA TGT CAG AAC TGA GAG ATG
C191-SPATA31H1_fw	GGA CAC TCT TTC CCT ACA CGA CGC TCT TCC GAT CT [UMI] A TGG GAA AGA GTG TCC CTA AAG AGA CAA CTA AGA GGA AGC A
C191-SPATA31H1_rev	GTG ACT GGA GTT CAG ACG TGT GCT CTT CCG ATC TTG ATC TCC AGC TTT GTG GTA GA
C191-MTMR8_fw	GGA CAC TCT TTC CCT ACA CGA CGC TCT TCC GAT CT [UMI] A TGG GAA AGA GTG TCC TAC CAT GAG TCC TTT GAA TGT CCT
C191-MTMR8_rev	GTG ACT GGA GTT CAG ACG TGT GCT CTT CCG ATC TAC CGC ACA GCA CAA GTC

## Sheet: C198
Primer	Sequence
C198-SLC39A12_fw	GGA CAC TCT TTC CCT ACA CGA CGC TCT TCC GAT CT [UMI] A TGG GAA AGA GTG TCC GCC ACC TCT TAC CTG CTG ATT CTG ATA
C198-SLC39A12_rev	GTG ACT GGA GTT CAG ACG TGT GCT CTT CCG ATC TGG GTG AAA ACG TTC AAC TTT CCT GAG A
C198-PRKCH_fw	GGA CAC TCT TTC CCT ACA CGA CGC TCT TCC GAT CT [UMI] A TGG GAA AGA GTG TCC GAG GCG GCA GCA GGT CCT AGA
C198-PRKCH_rev	GTG ACT GGA GTT CAG ACG TGT GCT CTT CCG ATC TAC GCC TAA GGG TTG AGA GTT CCT TGA
C198-SPTAN1_fw	GGA CAC TCT TTC CCT ACA CGA CGC TCT TCC GAT CT [UMI] A TGG GAA AGA GTG TCC GCC TGA GCC ACG CAG CCC TTC GAG A
C198-SPTAN1_rev	GTG ACT GGA GTT CAG ACG TGT GCT CTT CCG ATC TAG GTC TTG CAG AAA CAG TCC ATT GTG A
C198-TBC1D8_fw	GGA CAC TCT TTC CCT ACA CGA CGC TCT TCC GAT CT [UMI] A TGG GAA AGA GTG TCC GAG CAG CGT CCA CCT CCA CGT TGA
C198-TBC1D8_rev	GTG ACT GGA GTT CAG ACG TGT GCT CTT CCG ATC TCT TCC CTT TTC TCC ATT AGG AAG TCA
C198-KRT33B_fw	GGA CAC TCT TTC CCT ACA CGA CGC TCT TCC GAT CT [UMI] A TGG GAA AGA GTG TCC GAG TTG CAG TCA TTT GTG GAG TCA GA
C198-KRT33B_rev	GTG ACT GGA GTT CAG ACG TGT GCT CTT CCG ATC TAT GAT GTC TAT CAT TTA ACA TCC AGA GA
C198-MUC16_fw	GGA CAC TCT TTC CCT ACA CGA CGC TCT TCC GAT CT [UMI] A TGG GAA AGA GTG TCC GGC AGC TGG TGG AGA TAT TTC TAC AGA
C198-MUC16_rev	GTG ACT GGA GTT CAG ACG TGT GCT CTT CCG ATC TGA TCC CTG GAC TCA TTT GCT TAA AGT
C198-MAVS_fw	GGA CAC TCT TTC CCT ACA CGA CGC TCT TCC GAT CT [UMI] A TGG GAA AGA GTG TCC GAA GTT GAA CCT GGC CTC GAA CTT CA
C198-MAVS_rev	GTG ACT GGA GTT CAG ACG TGT GCT CTT CCG ATC TTC TGA TAG CCG AGG AGA CCA GCA GCA
C198-SAPCD2_fw	GGA CAC TCT TTC CCT ACA CGA CGC TCT TCC GAT CT [UMI] A TGG GAA AGA GTG TCC GTG CCT ACT AGC ATG GTG CTC ACC AA
C198-SAPCD2_rev	GTG ACT GGA GTT CAG ACG TGT GCT CTT CCG ATC TAT CCC TGC CAG GAA GGG CGA GGA CTC A
C198-ENG_fw	GGA CAC TCT TTC CCT ACA CGA CGC TCT TCC GAT CT [UMI] A TGG GAA AGA GTG TCC GAC CAG GTA GGC GAT GCC CAG GAA
C198-ENG_rev	GTG ACT GGA GTT CAG ACG TGT GCT CTT CCG ATC TGG CGG CCA CAA GCT CCT CAT CTT CA
C198-TBX15_fw	GGA CAC TCT TTC CCT ACA CGA CGC TCT TCC GAT CT [UMI] A TGG GAA AGA GTG TCC GGT ACA CTC ACC CGG CTG GCA
C198-TBX15_rev	GTG ACT GGA GTT CAG ACG TGT GCT CTT CCG ATC TGG CGG CTA CTG CCC AAG GTA CAA

[truncated: 3 more sheets: C215, C221, C233]
