# Supplementary material for: Personalized circulating tumor DNA analysis for sensitive disease monitoring and detection of relapse in neuroblastoma
Source: Biomark Res. 2024 Nov 26;12:148. doi: 10.1186/s40364-024-00688-5 (PMC11600567; doi:10.1186/s40364-024-00688-5)
Supplement: Supplementary file 3 — Supplementary Material 3 [file 40364_2024_688_MOESM3_ESM.xlsx]

## Sheet: Descriptions
Title	Description
Sample	Blood sample ID
Days	Days since start of treatment
cfDNA Conc (ng/ml plasma)	Concentration after cfDNA extraction from plasma
cfDNA Input (ng)	Input cfDNA to simsen-seq library preparation
Sequencing Sample ID	Sequencing sample ID
Contig	Chromosome position of allele
Position	Position of allele
Assay	Assay name
Reference	Reference genome allele
A, C, G, T, I, D, N	Count of each allele in position
Coverage	Total coverage of position
Consensus group size	Consensus group sized used (always 3)
Max Non-ref Allele Count	Total counts of the most commonly occuring non-reference allele
Max Non-ref Allele Frequency	Frequency of the most commonly occuring non-reference allele
Max Non-ref Allele	Most commonly occuring non-reference allele
WGS Non-ref Allele Frequency	Allele frequency of most commonly occuing non-reference allele from WGS/WES
WGS Non-ref Allele	Most commonly occuing non-reference allele from WGS/WES
MTM/ml plasma	Calculated MTM/ml plasma - sum (max non-reference allele count)*cfDNA Conc/cfDNA Input
Median Coverage	Median total coverage among the coverage of the 10 assays (QC)
Mean Coverage	Mean total coverage among the coverage of the 10 assays (QC)

## Sheet: C035
Patient	C035
Age at diagnosis	4 months
Sample	Days	cfDNA Conc (ng/ml plasma)	cfDNA Input (ng)	Sequencing Sample ID	Contig	Position	Assay	Reference	A	C	G	T	I	D	N	Coverage	Consensus group size	Max Non-ref Allele Count	Max Non-ref Allele Frequency	Max Non-ref Allele	WGS Non-ref Allele Frequency	WGS Non-ref Allele	Matching Alleles	MTM/ml plasma	Median Coverage	Total Coverage
C035 - A2	9	113.571	40	C035-A2_L001_R1_001_trimmed	chr20	844991	C035-FAM110A	C	1632	3198	0	0	0	0	0	4830	3	1632	0.337888198757764	A	0.4386	A	1632	32399.1	5020.5	60390
				C035-A2_L001_R1_001_trimmed	chr7	151876518	C035-PRKAG2	C	0	3100	653	0	0	0	0	3753	3	653	0.173994138022915	G	0.2381	G	653
				C035-A2_L001_R1_001_trimmed	chrX	118392899	C035-WDR44	G	0	0	1707	7	0	0	0	1714	3	7	0.004084014002333722	T	0.2069	T	7
				C035-A2_L001_R1_001_trimmed	chr7	98965833	C035-TRRAP	C	576	3701	0	2	0	0	0	4279	3	576	0.13461089039495208	A	0.2025	A	576
				C035-A2_L001_R1_001_trimmed	chr10	93901222	C035-SLC35G1	G	0	0	7852	2	0	0	0	7854	3	2	0.00025464731347084286	T	0.1806	T	2
				C035-A2_L001_R1_001_trimmed	chr14	21001286	C035-SLC39A2	C	0	10247	0	5	0	0	0	10252	3	5	0.0004877097151775263	T	0.1319	T	5
				C035-A2_L001_R1_001_trimmed	chr1	116203483	C035-Chr1p13.1	G	3213	0	6645	0	0	0	0	9858	3	3213	0.3259281801582471	A	0.5806	A	3213
				C035-A2_L001_R1_001_trimmed	chr3	14321510	C035-Chr3p25.1	T	0	0	3052	6250	0	0	0	9302	3	3052	0.3281014835519243	G	0.5226	G	3052
				C035-A2_L001_R1_001_trimmed	chr18	47603173	C035-Chr18q21.1	C	0	2489	0	848	0	0	0	3337	3	848	0.25412046748576567	T	0.4815	T	848
				C035-A2_L001_R1_001_trimmed	chr2	168667911	C035-Chr2q24.3	G	1423	0	3788	0	0	0	0	5211	3	1423	0.27307618499328346	A	0.4754	A	1423
C035 - A3	19	92.5714	40	C035-A3_L001_R1_001_trimmed	chr20	844991	C035-FAM110A	C	11	2716	0	1	0	0	0	2728	3	11	0.004032258064516129	A	0.4386	A	11	233.743	3948.5	46737
				C035-A3_L001_R1_001_trimmed	chr7	151876518	C035-PRKAG2	C	0	2785	9	1	0	0	0	2795	3	9	0.0032200357781753132	G	0.2381	G	9
				C035-A3_L001_R1_001_trimmed	chrX	118392899	C035-WDR44	G	0	0	1617	0	0	0	0	1617	3	0	0		0.2069	T	0
				C035-A3_L001_R1_001_trimmed	chr7	98965833	C035-TRRAP	C	3	3749	0	0	0	0	0	3752	3	3	0.0007995735607675906	A	0.2025	A	3
				C035-A3_L001_R1_001_trimmed	chr10	93901222	C035-SLC35G1	G	0	0	7029	0	0	0	0	7029	3	0	0		0.1806	T	0
				C035-A3_L001_R1_001_trimmed	chr14	21001286	C035-SLC39A2	C	0	8162	0	0	0	0	0	8162	3	0	0		0.1319	T	0
				C035-A3_L001_R1_001_trimmed	chr1	116203483	C035-Chr1p13.1	G	18	0	7443	0	0	0	0	7461	3	18	0.0024125452352231603	A	0.5806	A	18
				C035-A3_L001_R1_001_trimmed	chr3	14321510	C035-Chr3p25.1	T	0	0	34	6402	0	0	0	6436	3	34	0.0052827843380981974	G	0.5226	G	34
				C035-A3_L001_R1_001_trimmed	chr18	47603173	C035-Chr18q21.1	C	0	2603	0	9	0	0	0	2612	3	9	0.003445635528330781	T	0.4815	T	9
				C035-A3_L001_R1_001_trimmed	chr2	168667911	C035-Chr2q24.3	G	17	0	4127	1	0	0	0	4145	3	17	0.004101326899879373	A	0.4754	A	17
C035 - A5	41	18.55	47.7	C035-A5_L001_R1_001_trimmed	chr20	844991	C035-FAM110A	C	0	1859	0	0	0	0	0	1859	3	0	0		0.4386	A	0	6.61111	3026.5	32582
				C035-A5_L001_R1_001_trimmed	chr7	151876518	C035-PRKAG2	C	0	1330	0	0	0	0	0	1330	3	0	0		0.2381	G	0
				C035-A5_L001_R1_001_trimmed	chrX	118392899	C035-WDR44	G	0	0	1278	0	0	0	0	1278	3	0	0		0.2069	T	0
				C035-A5_L001_R1_001_trimmed	chr7	98965833	C035-TRRAP	C	2	2922	0	0	0	0	0	2924	3	2	0.0006839945280437756	A	0.2025	A	2
				C035-A5_L001_R1_001_trimmed	chr10	93901222	C035-SLC35G1	G	0	0	5639	0	0	0	0	5639	3	0	0		0.1806	T	0
				C035-A5_L001_R1_001_trimmed	chr14	21001286	C035-SLC39A2	C	0	4732	0	0	0	0	0	4732	3	0	0		0.1319	T	0
				C035-A5_L001_R1_001_trimmed	chr1	116203483	C035-Chr1p13.1	G	8	0	5256	0	0	0	0	5264	3	8	0.001519756838905775	A	0.5806	A	8
				C035-A5_L001_R1_001_trimmed	chr3	14321510	C035-Chr3p25.1	T	0	0	5	4796	0	0	0	4801	3	5	0.0010414496979795876	G	0.5226	G	5
				C035-A5_L001_R1_001_trimmed	chr18	47603173	C035-Chr18q21.1	C	0	1626	0	0	0	0	0	1626	3	0	0		0.4815	T	0
				C035-A5_L001_R1_001_trimmed	chr2	168667911	C035-Chr2q24.3	G	2	0	3127	0	0	0	0	3129	3	2	0.0006391818472355385	A	0.4754	A	2
C035 - A7	65	34.9315	44	C035_S3	chr20	844991	C035-FAM110A	C	10	12855	0	0	0	0	0	12865	3	10	0.000777303	A	0.4386	A	10	25.4047	14631.5	163229
				C035_S3	chr7	151876518	C035-PRKAG2	C	0	9346	1	1	0	0	0	9348	3	1	0.000106975	G	0.2381	G	1
				C035_S3	chrX	118392899	C035-WDR44	G	0	0	6906	0	0	0	0	6906	3	0	0		0.2069	T	0
				C035_S3	chr7	98965833	C035-TRRAP	C	0	14103	0	1	0	0	0	14104	3	1	7.09019e-05	T	0.2025	A	0
				C035_S3	chr10	93901222	C035-SLC35G1	G	0	0	21708	1	0	0	0	21709	3	1	4.60638e-05	T	0.1806	T	1
				C035_S3	chr14	21001286	C035-SLC39A2	C	0	26427	0	2	0	0	0	26429	3	2	7.56744e-05	T	0.1319	T	2
				C035_S3	chr1	116203483	C035-Chr1p13.1	G	5	0	23358	1	0	0	0	23364	3	5	0.000214004	A	0.5806	A	5
				C035_S3	chr3	14321510	C035-Chr3p25.1	T	0	0	10	25148	0	0	0	25158	3	10	0.000397488	G	0.5226	G	10
				C035_S3	chr18	47603173	C035-Chr18q21.1	C	0	8186	0	1	0	0	0	8187	3	1	0.000122145	T	0.4815	T	1
				C035_S3	chr2	168667911	C035-Chr2q24.3	G	2	0	15154	3	0	0	0	15159	3	3	0.000197902	T	0.4754	A	2
C035 - A8	75	27.5132	89.61	C035-A8_L001_R1_001_trimmed	chr20	844991	C035-FAM110A	C	8	6288	0	0	0	0	0	6296	3	8	0.0012706480304955528	A	0.4386	A	8	13.8165	10664.5	106736
				C035-A8_L001_R1_001_trimmed	chr7	151876518	C035-PRKAG2	C	1	7562	0	0	0	0	0	7563	3	0	0		0.2381	G	0
				C035-A8_L001_R1_001_trimmed	chrX	118392899	C035-WDR44	G	0	0	4853	0	0	0	0	4853	3	0	0		0.2069	T	0
				C035-A8_L001_R1_001_trimmed	chr7	98965833	C035-TRRAP	C	6	10443	0	0	0	0	0	10449	3	6	0.0005742176284811944	A	0.2025	A	6
				C035-A8_L001_R1_001_trimmed	chr10	93901222	C035-SLC35G1	G	0	0	14325	0	0	0	0	14325	3	0	0		0.1806	T	0
				C035-A8_L001_R1_001_trimmed	chr14	21001286	C035-SLC39A2	C	0	16386	0	0	0	0	0	16386	3	0	0		0.1319	T	0
				C035-A8_L001_R1_001_trimmed	chr1	116203483	C035-Chr1p13.1	G	4	0	14359	1	0	0	0	14364	3	4	0.000278473962684489	A	0.5806	A	4
				C035-A8_L001_R1_001_trimmed	chr3	14321510	C035-Chr3p25.1	T	0	0	10	14701	0	0	0	14711	3	10	0.0006797634423220719	G	0.5226	G	10
				C035-A8_L001_R1_001_trimmed	chr18	47603173	C035-Chr18q21.1	C	0	6903	0	6	0	0	0	6909	3	6	0.0008684324793747286	T	0.4815	T	6
				C035-A8_L001_R1_001_trimmed	chr2	168667911	C035-Chr2q24.3	G	11	0	10869	0	0	0	0	10880	3	11	0.001011029411764706	A	0.4754	A	11
C035 - PREOP	84	26.4265	77.01	C035_S4	chr20	844991	C035-FAM110A	C	1	5598	0	0	0	0	0	5599	3	1	0.000178603	A	0.4386	A	1	5.4905	8560.5	99660
				C035_S4	chr7	151876518	C035-PRKAG2	C	0	6392	0	0	0	0	0	6392	3	0	0		0.2381	G	0
				C035_S4	chrX	118392899	C035-WDR44	G	0	0	3909	0	0	0	0	3909	3	0	0		0.2069	T	0
				C035_S4	chr7	98965833	C035-TRRAP	C	1	7772	0	0	0	0	0	7773	3	1	0.00012865	A	0.2025	A	1
				C035_S4	chr10	93901222	C035-SLC35G1	G	1	0	14071	0	0	0	0	14072	3	1	7.10631e-05	A	0.1806	T	0
				C035_S4	chr14	21001286	C035-SLC39A2	C	0	17603	0	1	0	0	0	17604	3	1	5.68053e-05	T	0.1319	T	1
				C035_S4	chr1	116203483	C035-Chr1p13.1	G	5	0	14058	0	0	0	0	14063	3	5	0.000355543	A	0.5806	A	5
				C035_S4	chr3	14321510	C035-Chr3p25.1	T	0	0	7	16030	0	0	0	16037	3	7	0.000436491	G	0.5226	G	7
				C035_S4	chr18	47603173	C035-Chr18q21.1	C	0	4862	0	1	0	0	0	4863	3	1	0.000205634	T	0.4815	T	1
				C035_S4	chr2	168667911	C035-Chr2q24.3	G	0	0	9348	0	0	0	0	9348	3	0	0		0.4754	A	0
C035 - POSTOP	106	21.0857	63.26	C035-POSTOP_L001_R1_001_trimmed	chr20	844991	C035-FAM110A	C	0	4185	0	0	0	0	0	4185	3	0	0		0.4386	A	0	0.666637	4872	54521
				C035-POSTOP_L001_R1_001_trimmed	chr7	151876518	C035-PRKAG2	C	0	2903	0	0	0	0	0	2903	3	0	0		0.2381	G	0
				C035-POSTOP_L001_R1_001_trimmed	chrX	118392899	C035-WDR44	G	0	0	1751	0	0	0	0	1751	3	0	0		0.2069	T	0
				C035-POSTOP_L001_R1_001_trimmed	chr7	98965833	C035-TRRAP	C	1	4630	0	0	0	0	0	4631	3	1	0.00021593608291945585	A	0.2025	A	1
				C035-POSTOP_L001_R1_001_trimmed	chr10	93901222	C035-SLC35G1	G	0	0	8560	0	0	0	0	8560	3	0	0		0.1806	T	0
				C035-POSTOP_L001_R1_001_trimmed	chr14	21001286	C035-SLC39A2	C	0	9235	0	1	0	0	0	9236	3	1	0.00010827197921177999	T	0.1319	T	1
				C035-POSTOP_L001_R1_001_trimmed	chr1	116203483	C035-Chr1p13.1	G	0	0	8577	0	0	0	0	8577	3	0	0		0.5806	A	0
				C035-POSTOP_L001_R1_001_trimmed	chr3	14321510	C035-Chr3p25.1	T	0	0	0	7205	0	0	0	7205	3	0	0		0.5226	G	0
				C035-POSTOP_L001_R1_001_trimmed	chr18	47603173	C035-Chr18q21.1	C	0	2360	0	0	0	0	0	2360	3	0	0		0.4815	T	0
				C035-POSTOP_L001_R1_001_trimmed	chr2	168667911	C035-Chr2q24.3	G	0	0	5113	0	0	0	0	5113	3	0	0		0.4754	A	0
C035 - POST-HD	189	11.3571	34.07	C035-B1	chr20	844991	C035-FAM110A	C	0	3984	0	0	0	0	0	3984	3	0	0		0.4386	A	0	0.666695	5197.5	57881
				C035-B1	chr7	151876518	C035-PRKAG2	C	0	4699	0	0	0	0	0	4699	3	0	0		0.2381	G	0
				C035-B1	chrX	118392899	C035-WDR44	G	0	0	2154	0	0	0	0	2154	3	0	0		0.2069	T	0
				C035-B1	chr7	98965833	C035-TRRAP	C	1	5356	0	0	0	0	0	5357	3	1	0.00018667164457718873	A	0.2025	A	1
				C035-B1	chr10	93901222	C035-SLC35G1	G	0	0	7683	0	0	0	0	7683	3	0	0		0.1806	T	0
				C035-B1	chr14	21001286	C035-SLC39A2	C	0	10109	0	1	0	0	0	10110	3	1	9.891196834817012e-05	T	0.1319	T	1
				C035-B1	chr1	116203483	C035-Chr1p13.1	G	0	0	7786	1	0	0	0	7787	3	1	0.0001284191601386927	T	0.5806	A	0
				C035-B1	chr3	14321510	C035-Chr3p25.1	T	0	0	0	7934	0	0	0	7934	3	0	0		0.5226	G	0
				C035-B1	chr18	47603173	C035-Chr18q21.1	C	0	3135	0	0	0	0	0	3135	3	0	0		0.4815	T	0
				C035-B1	chr2	168667911	C035-Chr2q24.3	G	0	0	5038	0	0	0	0	5038	3	0	0		0.4754	A	0
C035 - POST-RT1	223	8.80263	28.67	C035-B2_L001_R1_001_trimmed	chr20	844991	C035-FAM110A	C	0	1637	0	0	0	0	0	1637	3	0	0		0.4386	A	0	0	2558.5	30899
				C035-B2_L001_R1_001_trimmed	chr7	151876518	C035-PRKAG2	C	0	1417	0	0	0	0	0	1417	3	0	0		0.2381	G	0
				C035-B2_L001_R1_001_trimmed	chrX	118392899	C035-WDR44	G	0	0	853	0	0	0	0	853	3	0	0		0.2069	T	0
				C035-B2_L001_R1_001_trimmed	chr7	98965833	C035-TRRAP	C	0	2597	0	0	0	0	0	2597	3	0	0		0.2025	A	0
				C035-B2_L001_R1_001_trimmed	chr10	93901222	C035-SLC35G1	G	0	0	5038	0	0	0	0	5038	3	0	0		0.1806	T	0
				C035-B2_L001_R1_001_trimmed	chr14	21001286	C035-SLC39A2	C	0	5840	0	0	0	0	0	5840	3	0	0		0.1319	T	0
				C035-B2_L001_R1_001_trimmed	chr1	116203483	C035-Chr1p13.1	G	0	0	5540	0	0	0	0	5540	3	0	0		0.5806	A	0
				C035-B2_L001_R1_001_trimmed	chr3	14321510	C035-Chr3p25.1	T	0	0	0	4536	0	0	0	4536	3	0	0		0.5226	G	0
				C035-B2_L001_R1_001_trimmed	chr18	47603173	C035-Chr18q21.1	C	0	921	0	0	0	0	0	921	3	0	0		0.4815	T	0
				C035-B2_L001_R1_001_trimmed	chr2	168667911	C035-Chr2q24.3	G	0	0	2520	0	0	0	0	2520	3	0	0		0.4754	A	0
C035 - MT1	252	12.3333	38.06	C035_S6	chr20	844991	C035-FAM110A	C	0	3160	0	0	0	0	0	3160	3	0	0		0.4386	A	0	0.32405	4789.5	56783
				C035_S6	chr7	151876518	C035-PRKAG2	C	0	3343	0	2	0	0	0	3345	3	2	0.000597907	T	0.2381	G	0
				C035_S6	chrX	118392899	C035-WDR44	G	0	0	2278	0	0	0	0	2278	3	0	0		0.2069	T	0
				C035_S6	chr7	98965833	C035-TRRAP	C	0	4380	0	0	0	0	0	4380	3	0	0		0.2025	A	0
				C035_S6	chr10	93901222	C035-SLC35G1	G	0	0	8555	0	0	0	0	8555	3	0	0		0.1806	T	0
				C035_S6	chr14	21001286	C035-SLC39A2	C	0	9795	0	1	0	0	0	9796	3	1	0.000102082	T	0.1319	T	1
				C035_S6	chr1	116203483	C035-Chr1p13.1	G	0	0	8986	1	0	0	0	8987	3	1	0.000111272	T	0.5806	A	0
				C035_S6	chr3	14321510	C035-Chr3p25.1	T	0	0	0	9018	0	0	0	9018	3	0	0		0.5226	G	0
				C035_S6	chr18	47603173	C035-Chr18q21.1	C	0	2065	0	0	0	0	0	2065	3	0	0		0.4815	T	0
				C035_S6	chr2	168667911	C035-Chr2q24.3	G	0	0	5199	0	0	0	0	5199	3	0	0		0.4754	A	0
C035 - MT3	324	8.59459	27.26	C035_S3	chr20	844991	C035-FAM110A	C	0	1700	0	0	0	0	0	1700	3	0	0		0.4386	A	0	0.315282	2022.5	24679
				C035_S3	chr7	151876518	C035-PRKAG2	C	0	1349	0	0	0	0	0	1349	3	0	0		0.2381	G	0
				C035_S3	chrX	118392899	C035-WDR44	G	0	0	777	0	0	0	0	777	3	0	0		0.2069	T	0
				C035_S3	chr7	98965833	C035-TRRAP	C	0	2312	0	0	0	0	0	2312	3	0	0		0.2025	A	0
				C035_S3	chr10	93901222	C035-SLC35G1	G	0	0	3373	0	0	0	0	3373	3	0	0		0.1806	T	0
				C035_S3	chr14	21001286	C035-SLC39A2	C	1	4444	0	1	0	0	0	4446	3	1	0.000224921	A	0.1319	T	1
				C035_S3	chr1	116203483	C035-Chr1p13.1	G	0	0	4206	0	0	0	0	4206	3	0	0		0.5806	A	0
				C035_S3	chr3	14321510	C035-Chr3p25.1	T	0	0	0	3828	0	0	0	3828	3	0	0		0.5226	G	0
				C035_S3	chr18	47603173	C035-Chr18q21.1	C	0	955	0	0	0	0	0	955	3	0	0		0.4815	T	0
				C035_S3	chr2	168667911	C035-Chr2q24.3	G	0	0	1733	0	0	0	0	1733	3	0	0		0.4754	A	0
C035 - MT4	404	15.1948	50.143	C035-B7_L001_R1_001_trimmed	chr20	844991	C035-FAM110A	C	0	1700	0	0	0	0	0	1700	3	0	0		0.4386	A	0	0.909088	2011.5	22882
				C035-B7_L001_R1_001_trimmed	chr7	151876518	C035-PRKAG2	C	0	876	0	0	0	0	0	876	3	0	0		0.2381	G	0
				C035-B7_L001_R1_001_trimmed	chrX	118392899	C035-WDR44	G	0	0	873	0	0	0	0	873	3	0	0		0.2069	T	0
				C035-B7_L001_R1_001_trimmed	chr7	98965833	C035-TRRAP	C	1	1405	0	0	0	0	0	1406	3	1	0.0007112375533428165	A	0.2025	A	1
				C035-B7_L001_R1_001_trimmed	chr10	93901222	C035-SLC35G1	G	0	0	3733	0	0	0	0	3733	3	0	0		0.1806	T	0
				C035-B7_L001_R1_001_trimmed	chr14	21001286	C035-SLC39A2	C	0	3917	0	2	0	0	0	3919	3	2	0.0005103342689461597	T	0.1319	T	2
				C035-B7_L001_R1_001_trimmed	chr1	116203483	C035-Chr1p13.1	G	0	0	4002	0	0	0	0	4002	3	0	0		0.5806	A	0
				C035-B7_L001_R1_001_trimmed	chr3	14321510	C035-Chr3p25.1	T	0	0	0	3663	0	0	0	3663	3	0	0		0.5226	G	0
				C035-B7_L001_R1_001_trimmed	chr18	47603173	C035-Chr18q21.1	C	0	387	0	0	0	0	0	387	3	0	0		0.4815	T	0
				C035-B7_L001_R1_001_trimmed	chr2	168667911	C035-Chr2q24.3	G	0	0	2323	0	0	0	0	2323	3	0	0		0.4754	A	0
C035 - FU-10M	715	14.1892	45	C035-FU-1Y_L001_R1_001_trimmed	chr20	844991	C035-FAM110A	C	0	1470	0	0	0	0	0	1470	3	0	0		0.4386	A	0	0.315315	1752.5	19663
				C035-FU-1Y_L001_R1_001_trimmed	chr7	151876518	C035-PRKAG2	C	0	907	0	0	0	0	0	907	3	0	0		0.2381	G	0
				C035-FU-1Y_L001_R1_001_trimmed	chrX	118392899	C035-WDR44	G	0	0	849	0	0	0	0	849	3	0	0		0.2069	T	0
				C035-FU-1Y_L001_R1_001_trimmed	chr7	98965833	C035-TRRAP	C	0	1222	0	0	0	0	0	1222	3	0	0		0.2025	A	0
				C035-FU-1Y_L001_R1_001_trimmed	chr10	93901222	C035-SLC35G1	G	0	0	2868	0	0	0	0	2868	3	0	0		0.1806	T	0
				C035-FU-1Y_L001_R1_001_trimmed	chr14	21001286	C035-SLC39A2	C	0	3400	0	0	0	0	0	3400	3	0	0		0.1319	T	0
				C035-FU-1Y_L001_R1_001_trimmed	chr1	116203483	C035-Chr1p13.1	G	0	0	3320	0	0	0	0	3320	3	0	0		0.5806	A	0
				C035-FU-1Y_L001_R1_001_trimmed	chr3	14321510	C035-Chr3p25.1	T	0	0	1	3187	0	0	0	3188	3	1	0.0003136762860727729	G	0.5226	G	1
				C035-FU-1Y_L001_R1_001_trimmed	chr18	47603173	C035-Chr18q21.1	C	0	404	0	0	0	0	0	404	3	0	0		0.4815	T	0
				C035-FU-1Y_L001_R1_001_trimmed	chr2	168667911	C035-Chr2q24.3	G	0	0	2035	0	0	0	0	2035	3	0	0		0.4754	A	0

## Sheet: C095
Patient	C095
Age at diagnosis	15 months
Sample	Days	cfDNA Conc (ng/ml plasma)	cfDNA Input (ng)	Sequencing Sample ID	Contig	Position	Assay	Reference	A	C	G	T	I	D	N	Coverage	Consensus group size	Max Non-ref Allele Count	Max Non-ref Allele Frequency	Max Non-ref Allele	WGS Non-ref Allele Frequency	WGS Non-ref Allele	Matching Alleles	MTM/ml plasma	Median Coverage	Total Coverage
C095 - PRE-T	-2	1616.67	40.48	C095-PRET_L001_R1_001_trimmed	chr19	6681981	C095-C3	G	0	1	3730	2944	0	0	0	6675	3	2944	0.44104868913857675	T	0.5	T	2944	964968	4747	47313
				C095-PRET_L001_R1_001_trimmed	chr4	148023273	C095-ARHGAP10	C	0	2096	0	2456	0	0	0	4552	3	2456	0.539543057996485	T	0.4872	T	2456
				C095-PRET_L001_R1_001_trimmed	chr1	205920228	C095-SLC26A9	C	3907	4303	0	0	0	0	0	8210	3	3907	0.4758830694275274	A	0.44353	A	3907
				C095-PRET_L001_R1_001_trimmed	chr7	89336743	C095-ZNF804B	C	1108	1246	0	0	0	0	0	2354	3	1108	0.47068819031435855	A	0.4231	A	1108
				C095-PRET_L001_R1_001_trimmed	chr20	44186398	C095-JPH2	C	2414	4166	0	0	0	0	0	6580	3	2414	0.3668693009118541	A	0.2927	A	2414
				C095-PRET_L001_R1_001_trimmed	chr14	92433954	C095-SLC24A4	G	1233	0	2521	0	0	0	0	3754	3	1233	0.3284496537027171	A	0.2571	A	1233
				C095-PRET_L001_R1_001_trimmed	chr3	155925272	C095-GMPS	G	0	0	3415	1711	0	0	0	5126	3	1711	0.333788529067499	T	0.125	T	1711
				C095-PRET_L001_R1_001_trimmed	chr3	44433697	C095-Chr3p21.33	C	1090	71	0	0	0	0	0	1161	3	1090	0.9388458225667528	A	0.8864	A	1090
				C095-PRET_L001_R1_001_trimmed	chr11	129433059	C095-Chr11q24.3	C	4682	260	0	0	0	0	0	4942	3	4682	0.9473897207608256	A	0.8056	A	4682
				C095-PRET_L001_R1_001_trimmed	chr3	39264199	C095-Chr3p22.2	C	2617	1342	0	0	0	0	0	3959	3	2617	0.6610255114928012	A	0.6842	A	2617
C095 - A3	20	49.6154	165.86	C095-A3_L001_R1_001_trimmed	chr19	6681981	C095-C3	G	0	0	23259	685	0	0	0	23944	3	685	0.028608419645840294	T	0.5	T	685	1870.82	20216.5	207390
				C095-A3_L001_R1_001_trimmed	chr4	148023273	C095-ARHGAP10	C	0	15298	0	518	0	0	0	15816	3	518	0.032751643904906425	T	0.4872	T	518
				C095-A3_L001_R1_001_trimmed	chr1	205920228	C095-SLC26A9	C	1147	30597	0	0	0	0	0	31744	3	1147	0.0361328125	A	0.44353	A	1147
				C095-A3_L001_R1_001_trimmed	chr7	89336743	C095-ZNF804B	C	318	9649	0	0	0	0	0	9967	3	318	0.031905287448580316	A	0.4231	A	318
				C095-A3_L001_R1_001_trimmed	chr20	44186398	C095-JPH2	C	193	25971	0	1	0	0	0	26165	3	193	0.00737626600420409	A	0.2927	A	193
				C095-A3_L001_R1_001_trimmed	chr14	92433954	C095-SLC24A4	G	116	0	14472	0	0	0	0	14588	3	116	0.007951741157115437	A	0.2571	A	116
				C095-A3_L001_R1_001_trimmed	chr3	155925272	C095-GMPS	G	0	0	15202	1287	0	0	0	16489	3	1287	0.0780520346897932	T	0.125	T	1287
				C095-A3_L001_R1_001_trimmed	chr3	44433697	C095-Chr3p21.33	C	340	9217	0	0	0	0	0	9557	3	340	0.0355760175787381	A	0.8864	A	340
				C095-A3_L001_R1_001_trimmed	chr11	129433059	C095-Chr11q24.3	C	1327	29226	0	0	0	0	0	30553	3	1327	0.04343272346414427	A	0.8056	A	1327
				C095-A3_L001_R1_001_trimmed	chr3	39264199	C095-Chr3p22.2	C	323	28243	0	1	0	0	0	28567	3	323	0.01130675254664473	A	0.6842	A	323
C095 - A4	30	16.9014	51.43	C095-A4_L001_R1_001_trimmed	chr19	6681981	C095-C3	G	0	0	4893	346	0	0	0	5239	3	346	0.06604313800343577	T	0.5	T	346	1023.35	4396	41299
				C095-A4_L001_R1_001_trimmed	chr4	148023273	C095-ARHGAP10	C	0	2948	0	273	0	0	0	3221	3	273	0.08475628686743247	T	0.4872	T	273
				C095-A4_L001_R1_001_trimmed	chr1	205920228	C095-SLC26A9	C	492	5344	0	0	0	0	0	5836	3	492	0.08430431802604524	A	0.44353	A	492
				C095-A4_L001_R1_001_trimmed	chr7	89336743	C095-ZNF804B	C	144	1610	0	0	0	0	0	1754	3	144	0.08209806157354618	A	0.4231	A	144
				C095-A4_L001_R1_001_trimmed	chr20	44186398	C095-JPH2	C	50	6199	0	0	0	0	0	6249	3	50	0.008001280204832774	A	0.2927	A	50
				C095-A4_L001_R1_001_trimmed	chr14	92433954	C095-SLC24A4	G	11	0	2804	0	0	0	0	2815	3	11	0.003907637655417406	A	0.2571	A	11
				C095-A4_L001_R1_001_trimmed	chr3	155925272	C095-GMPS	G	0	0	2740	858	0	0	0	3598	3	858	0.23846581434130074	T	0.125	T	858
				C095-A4_L001_R1_001_trimmed	chr3	44433697	C095-Chr3p21.33	C	204	1604	0	0	0	0	0	1808	3	204	0.11283185840707964	A	0.8864	A	204
				C095-A4_L001_R1_001_trimmed	chr11	129433059	C095-Chr11q24.3	C	674	4911	0	0	0	0	0	5585	3	674	0.120680393912265	A	0.8056	A	674
				C095-A4_L001_R1_001_trimmed	chr3	39264199	C095-Chr3p22.2	C	62	5132	0	0	0	0	0	5194	3	62	0.011936850211782826	A	0.6842	A	62
C095 - A5	40	15.975	54.77	C095-A5_L001_R1_001_trimmed	chr19	6681981	C095-C3	G	0	0	11644	150	0	0	0	11794	3	150	0.012718331354926234	T	0.5	T	150	476.012	9069.5	91087
				C095-A5_L001_R1_001_trimmed	chr4	148023273	C095-ARHGAP10	C	2	6126	0	120	0	0	0	6248	3	120	0.019206145966709345	T	0.4872	T	120
				C095-A5_L001_R1_001_trimmed	chr1	205920228	C095-SLC26A9	C	302	14463	0	0	0	0	0	14765	3	302	0.02045377582119878	A	0.44353	A	302
				C095-A5_L001_R1_001_trimmed	chr7	89336743	C095-ZNF804B	C	95	3569	0	0	0	0	0	3664	3	95	0.025927947598253277	A	0.4231	A	95
				C095-A5_L001_R1_001_trimmed	chr20	44186398	C095-JPH2	C	34	11503	0	0	0	0	0	11537	3	34	0.00294703995839473	A	0.2927	A	34
				C095-A5_L001_R1_001_trimmed	chr14	92433954	C095-SLC24A4	G	4	0	5930	0	0	0	0	5934	3	4	0.0006740815638692282	A	0.2571	A	4
				C095-A5_L001_R1_001_trimmed	chr3	155925272	C095-GMPS	G	0	0	6158	444	0	0	0	6602	3	444	0.067252347773402	T	0.125	T	444
				C095-A5_L001_R1_001_trimmed	chr3	44433697	C095-Chr3p21.33	C	80	3563	0	0	0	0	0	3643	3	80	0.021959923140269007	A	0.8864	A	80
				C095-A5_L001_R1_001_trimmed	chr11	129433059	C095-Chr11q24.3	C	363	13440	0	0	0	0	0	13803	3	363	0.02629863073244947	A	0.8056	A	363
				C095-A5_L001_R1_001_trimmed	chr3	39264199	C095-Chr3p22.2	C	40	13056	0	1	0	0	0	13097	3	40	0.0030541345346262504	A	0.6842	A	40
C095 - A6	50	12.3896	40.89	C095-A6_L001_R1_001_trimmed	chr19	6681981	C095-C3	G	0	0	5064	58	0	0	0	5122	3	58	0.011323701679031628	T	0.5	T	58	199.676	4071.5	40375
				C095-A6_L001_R1_001_trimmed	chr4	148023273	C095-ARHGAP10	C	0	2968	0	53	0	0	0	3021	3	53	0.017543859649122806	T	0.4872	T	53
				C095-A6_L001_R1_001_trimmed	chr1	205920228	C095-SLC26A9	C	104	6388	0	0	0	0	0	6492	3	104	0.016019716574245224	A	0.44353	A	104
				C095-A6_L001_R1_001_trimmed	chr7	89336743	C095-ZNF804B	C	34	1643	0	0	0	0	0	1677	3	34	0.020274299344066785	A	0.4231	A	34
				C095-A6_L001_R1_001_trimmed	chr20	44186398	C095-JPH2	C	7	5528	0	0	0	0	0	5535	3	7	0.0012646793134598012	A	0.2927	A	7
				C095-A6_L001_R1_001_trimmed	chr14	92433954	C095-SLC24A4	G	2	0	2595	0	0	0	0	2597	3	2	0.0007701193685021178	A	0.2571	A	2
				C095-A6_L001_R1_001_trimmed	chr3	155925272	C095-GMPS	G	0	0	2646	206	0	0	0	2852	3	206	0.07223001402524544	T	0.125	T	206
				C095-A6_L001_R1_001_trimmed	chr3	44433697	C095-Chr3p21.33	C	27	1595	0	0	0	0	0	1622	3	27	0.016646115906288533	A	0.8864	A	27
				C095-A6_L001_R1_001_trimmed	chr11	129433059	C095-Chr11q24.3	C	159	5970	0	0	0	0	0	6129	3	159	0.02594224180127264	A	0.8056	A	159
				C095-A6_L001_R1_001_trimmed	chr3	39264199	C095-Chr3p22.2	C	9	5319	0	0	0	0	0	5328	3	9	0.0016891891891891893	A	0.6842	A	9
C095 - A7	60	18	58.63	C095-A7_S2	chr19	6681981	C095-C3	G	0	0	9039	20	0	0	0	9059	3	20	0.00220775	T	0.5	T	20	46.6655	6360.5	64466
				C095-A7_S2	chr4	148023273	C095-ARHGAP10	C	0	4623	0	8	0	0	0	4631	3	8	0.00172749	T	0.4872	T	8
				C095-A7_S2	chr1	205920228	C095-SLC26A9	C	13	10240	0	0	0	0	0	10253	3	13	0.00126792	A	0.44353	A	13
				C095-A7_S2	chr7	89336743	C095-ZNF804B	C	7	2797	0	0	0	0	0	2804	3	7	0.00249643	A	0.4231	A	7
				C095-A7_S2	chr20	44186398	C095-JPH2	C	2	8545	0	0	0	0	0	8547	3	2	0.000234	A	0.2927	A	2
				C095-A7_S2	chr14	92433954	C095-SLC24A4	G	2	0	4555	0	0	0	0	4557	3	2	0.000438885	A	0.2571	A	2
				C095-A7_S2	chr3	155925272	C095-GMPS	G	0	0	4846	56	0	0	0	4902	3	56	0.0114239	T	0.125	T	56
				C095-A7_S2	chr3	44433697	C095-Chr3p21.33	C	11	2676	0	0	0	0	0	2687	3	11	0.00409378	A	0.8864	A	11
				C095-A7_S2	chr11	129433059	C095-Chr11q24.3	C	30	9177	0	0	0	0	0	9207	3	30	0.00325839	A	0.8056	A	30
				C095-A7_S2	chr3	39264199	C095-Chr3p22.2	C	3	7816	0	0	0	0	0	7819	3	3	0.000383681	A	0.6842	A	3
C095 - A8	70	2.67188	6.84	C095-A8_L001_R1_001_trimmed	chr19	6681981	C095-C3	G	0	0	748	2	0	0	0	750	3	2	0.0026666666666666666	T	0.5	T	2	5.85938	445.5	5039
				C095-A8_L001_R1_001_trimmed	chr4	148023273	C095-ARHGAP10	C	0	425	0	1	0	0	0	426	3	1	0.002347417840375587	T	0.4872	T	1
				C095-A8_L001_R1_001_trimmed	chr1	205920228	C095-SLC26A9	C	5	797	0	0	0	0	0	802	3	5	0.006234413965087282	A	0.44353	A	5
				C095-A8_L001_R1_001_trimmed	chr7	89336743	C095-ZNF804B	C	0	207	0	0	0	0	0	207	3	0	0		0.4231	A	0
				C095-A8_L001_R1_001_trimmed	chr20	44186398	C095-JPH2	C	0	465	0	0	0	0	0	465	3	0	0		0.2927	A	0
				C095-A8_L001_R1_001_trimmed	chr14	92433954	C095-SLC24A4	G	0	0	304	0	0	0	0	304	3	0	0		0.2571	A	0
				C095-A8_L001_R1_001_trimmed	chr3	155925272	C095-GMPS	G	0	0	247	3	0	0	0	250	3	3	0.012	T	0.125	T	3
				C095-A8_L001_R1_001_trimmed	chr3	44433697	C095-Chr3p21.33	C	0	220	0	0	0	0	0	220	3	0	0		0.8864	A	0
				C095-A8_L001_R1_001_trimmed	chr11	129433059	C095-Chr11q24.3	C	4	770	0	0	0	0	0	774	3	4	0.00516795865633075	A	0.8056	A	4
				C095-A8_L001_R1_001_trimmed	chr3	39264199	C095-Chr3p22.2	C	0	841	0	0	0	0	0	841	3	0	0		0.6842	A	0
C095 - A9	89	30.8219	96.43	C095_S1	chr19	6681981	C095-C3	G	0	0	14847	0	0	0	0	14847	3	0	0		0.5	T	0	7.99075	13644	138615
				C095_S1	chr4	148023273	C095-ARHGAP10	C	0	9449	0	5	0	0	0	9454	3	5	0.000528877	T	0.4872	T	5
				C095_S1	chr1	205920228	C095-SLC26A9	C	4	20518	0	0	0	0	0	20522	3	4	0.000194913	A	0.44353	A	4
				C095_S1	chr7	89336743	C095-ZNF804B	C	3	6055	0	0	0	0	0	6058	3	3	0.000495213	A	0.4231	A	3
				C095_S1	chr20	44186398	C095-JPH2	C	1	20631	0	0	0	0	0	20632	3	1	4.84684e-05	A	0.2927	A	1
				C095_S1	chr14	92433954	C095-SLC24A4	G	1	0	9685	0	0	0	0	9686	3	1	0.000103242	A	0.2571	A	1
				C095_S1	chr3	155925272	C095-GMPS	G	0	0	12437	4	0	0	0	12441	3	4	0.000321518	T	0.125	T	4
				C095_S1	chr3	44433697	C095-Chr3p21.33	C	1	5929	0	0	0	0	0	5930	3	1	0.000168634	A	0.8864	A	1
				C095_S1	chr11	129433059	C095-Chr11q24.3	C	6	20578	0	0	0	0	0	20584	3	6	0.000291489	A	0.8056	A	6
				C095_S1	chr3	39264199		C	0	18461	0	0	0	0	0	18461	3	0	0		0.6842	A	0
C095 - A10	112	36.8108	116.74	C095-X2_S1	chr19	6681981	C095-C3	G	0	0	18215	0	0	0	0	18215	3	0	0		0.5	T	0	6.93711	15220.5	156083
				C095-X2_S1	chr4	148023273	C095-ARHGAP10	C	0	12221	0	5	0	0	0	12226	3	5	0.000408965	T	0.4872	T	5
				C095-X2_S1	chr1	205920228	C095-SLC26A9	C	3	23635	0	1	0	0	0	23639	3	3	0.000126909	A	0.44353	A	3
				C095-X2_S1	chr7	89336743	C095-ZNF804B	C	1	6803	0	0	0	0	0	6804	3	1	0.000146972	A	0.4231	A	1
				C095-X2_S1	chr20	44186398	C095-JPH2	C	2	21245	0	0	0	0	0	21247	3	2	9.41309e-05	A	0.2927	A	2
				C095-X2_S1	chr14	92433954	C095-SLC24A4	G	4	0	10281	1	0	0	0	10286	3	4	0.000388878	A	0.2571	A	4
				C095-X2_S1	chr3	155925272	C095-GMPS	G	0	0	12112	1	0	0	0	12113	3	1	8.25559e-05	T	0.125	T	1
				C095-X2_S1	chr3	44433697	C095-Chr3p21.33	C	1	6755	0	0	0	0	0	6756	3	1	0.000148017	A	0.8864	A	1
				C095-X2_S1	chr11	129433059	C095-Chr11q24.3	C	5	22837	0	0	0	0	0	22842	3	5	0.000218895	A	0.8056	A	5
				C095-X2_S1	chr3	39264199	C095-Chr3p22.2	C	0	21955	0	0	0	0	0	21955	3	0	0		0.6842	A	0
C095 - POST-RT1	298	22.5974	74.57	C095_S2	chr19	6681981	C095-C3	G	0	0	6087	0	0	0	0	6087	3	0	0		0.5	T	0	0.303036	4942.5	49867
				C095_S2	chr4	148023273	C095-ARHGAP10	C	0	3797	0	1	0	0	0	3798	3	1	0.000263296	T	0.4872	T	1
				C095_S2	chr1	205920228	C095-SLC26A9	C	0	8578	0	0	0	0	0	8578	3	0	0		0.44353	A	0
				C095_S2	chr7	89336743	C095-ZNF804B	C	0	1902	0	0	0	0	0	1902	3	0	0		0.4231	A	0
				C095_S2	chr20	44186398	C095-JPH2	C	0	6718	0	0	0	0	0	6718	3	0	0		0.2927	A	0
				C095_S2	chr14	92433954	C095-SLC24A4	G	0	0	2765	0	0	0	0	2765	3	0	0		0.2571	A	0
				C095_S2	chr3	155925272	C095-GMPS	G	0	0	3505	0	0	0	0	3505	3	0	0		0.125	T	0
				C095_S2	chr3	44433697	C095-Chr3p21.33	C	0	2045	0	0	0	0	0	2045	3	0	0		0.8864	A	0
				C095_S2	chr11	129433059	C095-Chr11q24.3	C	0	7803	0	0	0	0	0	7803	3	0	0		0.8056	A	0
				C095_S2	chr3	39264199	C095-Chr3p22.2	C	0	6666	0	0	0	0	0	6666	3	0	0		0.6842	A	0
C095 - POST-RT2	306	24.2432	76.89	C095-X4_L001_R1_001_trimmed	chr19	6681981	C095-C3	G	0	0	8171	1	0	0	0	8172	3	1	0.00012236906510034264	T	0.5	T	1	0.315298	6505	63008
				C095-X4_L001_R1_001_trimmed	chr4	148023273	C095-ARHGAP10	C	0	4838	0	0	0	0	0	4838	3	0	0		0.4872	T	0
				C095-X4_L001_R1_001_trimmed	chr1	205920228	C095-SLC26A9	C	0	11817	0	0	0	0	0	11817	3	0	0		0.44353	A	0
				C095-X4_L001_R1_001_trimmed	chr7	89336743	C095-ZNF804B	C	0	2070	0	0	0	0	0	2070	3	0	0		0.4231	A	0
				C095-X4_L001_R1_001_trimmed	chr20	44186398	C095-JPH2	C	0	8712	0	0	0	0	0	8712	3	0	0		0.2927	A	0
				C095-X4_L001_R1_001_trimmed	chr14	92433954	C095-SLC24A4	G	0	0	2844	0	0	0	0	2844	3	0	0		0.2571	A	0
				C095-X4_L001_R1_001_trimmed	chr3	155925272	C095-GMPS	G	0	0	3414	0	0	0	0	3414	3	0	0		0.125	T	0
				C095-X4_L001_R1_001_trimmed	chr3	44433697	C095-Chr3p21.33	C	0	1969	0	0	0	0	0	1969	3	0	0		0.8864	A	0
				C095-X4_L001_R1_001_trimmed	chr11	129433059	C095-Chr11q24.3	C	0	9747	0	0	0	0	0	9747	3	0	0		0.8056	A	0
				C095-X4_L001_R1_001_trimmed	chr3	39264199	C095-Chr3p22.2	C	0	9425	0	0	0	0	0	9425	3	0	0		0.6842	A	0
C095 - MT1	364	14.084	47.44	C095-X5_S8	chr19	6681981	C095-C3	G	0	0	6204	0	0	0	0	6204	3	0	0		0.5	T	0	0.890639	5211	64148
				C095-X5_S8	chr4	148023273	C095-ARHGAP10	C	0	4217	0	1	0	0	0	4218	3	1	0.000237079	T	0.4872	T	1
				C095-X5_S8	chr1	205920228	C095-SLC26A9	C	0	11638	0	0	0	0	0	11638	3	0	0		0.44353	A	0
				C095-X5_S8	chr7	89336743	C095-ZNF804B	C	0	2140	0	0	0	0	0	2140	3	0	0		0.4231	A	0
				C095-X5_S8	chr20	44186398	C095-JPH2	C	0	8151	0	0	0	0	0	8151	3	0	0		0.2927	A	0
				C095-X5_S8	chr14	92433954	C095-SLC24A4	G	0	0	3438	0	0	0	0	3438	3	0	0		0.2571	A	0
				C095-X5_S8	chr3	155925272	C095-GMPS	G	1	0	3525	0	0	0	0	3526	3	1	0.000283607	A	0.125	T	0
				C095-X5_S8	chr3	44433697	C095-Chr3p21.33	C	0	1689	0	0	0	0	0	1689	3	0	0		0.8864	A	0
				C095-X5_S8	chr11	129433059	C095-Chr11q24.3	C	0	9039	0	0	0	0	0	9039	3	0	0		0.8056	A	0
				C095-X5_S8	chr3	39264199	C095-Chr3p22.2	C	2	14103	0	0	0	0	0	14105	3	2	0.000141794	A	0.6842	A	2
C095 - MT2	400	12.7403	42.04	C095-200612_L001_R1_001_trimmed	chr19	6681981	C095-C3	G	0	0	3533	0	0	0	0	3533	3	0	0		0.5	T	0	0	2868	27377
				C095-200612_L001_R1_001_trimmed	chr4	148023273	C095-ARHGAP10	C	0	2203	0	0	0	0	0	2203	3	0	0		0.4872	T	0
				C095-200612_L001_R1_001_trimmed	chr1	205920228	C095-SLC26A9	C	0	4802	0	0	0	0	0	4802	3	0	0		0.44353	A	0
				C095-200612_L001_R1_001_trimmed	chr7	89336743	C095-ZNF804B	C	0	998	0	0	0	0	0	998	3	0	0		0.4231	A	0
				C095-200612_L001_R1_001_trimmed	chr20	44186398	C095-JPH2	C	0	4004	0	0	0	0	0	4004	3	0	0		0.2927	A	0
				C095-200612_L001_R1_001_trimmed	chr14	92433954	C095-SLC24A4	G	0	0	1390	0	0	0	0	1390	3	0	0		0.2571	A	0
				C095-200612_L001_R1_001_trimmed	chr3	155925272	C095-GMPS	G	0	0	1657	0	0	0	0	1657	3	0	0		0.125	T	0
				C095-200612_L001_R1_001_trimmed	chr3	44433697	C095-Chr3p21.33	C	0	883	0	0	0	0	0	883	3	0	0		0.8864	A	0
				C095-200612_L001_R1_001_trimmed	chr11	129433059	C095-Chr11q24.3	C	0	3983	0	0	0	0	0	3983	3	0	0		0.8056	A	0
				C095-200612_L001_R1_001_trimmed	chr3	39264199	C095-Chr3p22.2	C	0	3924	0	0	0	0	0	3924	3	0	0		0.6842	A	0
C095 - MT3	473	7.21622	22.89	C095-200824_S9	chr19	6681981	C095-C3	G	0	0	3315	0	0	0	0	3315	3	0	0		0.5	T	0	0.315256	2747.5	33136
				C095-200824_S9	chr4	148023273	C095-ARHGAP10	C	0	2179	0	1	0	0	0	2180	3	1	0.000458716	T	0.4872	T	1
				C095-200824_S9	chr1	205920228	C095-SLC26A9	C	0	5959	0	0	0	0	0	5959	3	0	0		0.44353	A	0
				C095-200824_S9	chr7	89336743	C095-ZNF804B	C	0	1154	0	0	0	0	0	1154	3	0	0		0.4231	A	0
				C095-200824_S9	chr20	44186398	C095-JPH2	C	0	3987	0	0	0	0	0	3987	3	0	0		0.2927	A	0
				C095-200824_S9	chr14	92433954	C095-SLC24A4	G	0	0	1699	0	0	0	0	1699	3	0	0		0.2571	A	0
				C095-200824_S9	chr3	155925272	C095-GMPS	G	0	0	2032	0	0	0	0	2032	3	0	0		0.125	T	0
				C095-200824_S9	chr3	44433697	C095-Chr3p21.33	C	0	806	0	0	0	0	0	806	3	0	0		0.8864	A	0
				C095-200824_S9	chr11	129433059		C	0	5011	0	0	0	0	0	5011	3	0	0		0.8056	A	0
				C095-200824_S9	chr3	39264199		C	0	6993	0	0	0	0	0	6993	3	0	0		0.6842	A	0

## Sheet: C109
Patient	C109
Age at diagnosis	15 months
Sample	Days	cfDNA Conc (ng/ml plasma)	cfDNA Input (ng)	Sequencing Sample ID	Contig	Position	Assay	Reference	A	C	G	T	I	D	N	Coverage	Consensus group size	Max Non-ref Allele Count	Max Non-ref Allele Frequency	Max Non-ref Allele	WGS Non-ref Allele Frequency	WGS Non-ref Allele	Matching Allele	MTM/ml plasma	Median Coverage	Total Coverage
C109 - PRE-T	-25	39.3699	123.17	C109_S4	chr1	74204702	C109-FPGT	C	0	6936	0	942	0	0	0	7878	3	942	0.119573	T	0.4	T	942	8838.64	14863.5	170495
				C109_S4	chr2	165679394	C109-CSRNP3	C	1215	10216	0	0	0	0	0	11431	3	1215	0.10629	A	0.2564	A	1215
				C109_S4	chrX	155279224	C109-CLIC2	G	1	0	13315	1625	0	0	0	14941	3	1625	0.108761	T	0.1625	T	1625
				C109_S4	chr13	58928426	C109-Chr13q21.2	C	0	10771	0	6972	0	0	0	17743	3	6972	0.392944	T	0.7724	T	6972
				C109_S4	chr1	248708289	C109-Chr1q44	G	2128	0	16229	0	0	0	0	18357	3	2128	0.115923	A	0.4198	A	2128
				C109_S4	chr2	161999510	C109-Chr2q24.2	A	11804	0	1918	0	0	0	0	13722	3	1918	0.139776	G	0.383	G	1918
				C109_S4	chr1	24536582	C109-Chr1p36.11	C	2	13095	0	1689	0	0	0	14786	3	1689	0.11423	T	0.321	T	1689
				C109_S4	chr7	149367766	C109-Chr7q36.1	C	0	27686	0	5715	0	0	0	33401	3	5715	0.171103	T	0.3173	T	5715
				C109_S4	chr2	64191376	C109-Chr2p15	G	0	0	22849	3997	0	0	0	26846	3	3997	0.148886	T	0.3168	T	3997
				C109_S4	chr21	34945589	C109-Chr21q22.12	C	1451	9939	0	0	0	0	0	11390	3	1451	0.127392	A	0.2973	A	1451
C109 - A3	45	19.1842	62.49	C109-A3_L001_R1_001_trimmed	chr1	74204702	C109-FPGT	C	0	6462	0	15	0	0	0	6477	3	15	0.002315886984715146	T	0.4	T	15	175.295	7638.5	99446
				C109-A3_L001_R1_001_trimmed	chr2	165679394	C109-CSRNP3	C	21	4417	0	0	0	0	0	4438	3	21	0.00473186119873817	A	0.2564	A	21
				C109-A3_L001_R1_001_trimmed	chrX	155279224	C109-CLIC2	G	2	0	8777	21	0	0	0	8800	3	21	0.0023863636363636366	T	0.1625	T	21
				C109-A3_L001_R1_001_trimmed	chr13	58928426	C109-Chr13q21.2	C	0	4190	2	61	0	0	0	4253	3	61	0.01434281683517517	T	0.7724	T	61
				C109-A3_L001_R1_001_trimmed	chr1	248708289	C109-Chr1q44	G	97	0	9567	0	0	0	0	9664	3	97	0.010037251655629138	A	0.4198	A	97
				C109-A3_L001_R1_001_trimmed	chr2	161999510	C109-Chr2q24.2	A	18818	0	92	0	0	0	0	18910	3	92	0.004865150713907985	G	0.383	G	92
				C109-A3_L001_R1_001_trimmed	chr1	24536582	C109-Chr1p36.11	C	0	6276	0	28	0	0	0	6304	3	28	0.004441624365482234	T	0.321	T	28
				C109-A3_L001_R1_001_trimmed	chr7	149367766	C109-Chr7q36.1	C	0	17508	0	107	0	0	0	17615	3	107	0.0060743684359920525	T	0.3173	T	107
				C109-A3_L001_R1_001_trimmed	chr2	64191376	C109-Chr2p15	G	0	0	17337	104	0	0	0	17441	3	104	0.00596296083940141	T	0.3168	T	104
				C109-A3_L001_R1_001_trimmed	chr21	34945589	C109-Chr21q22.12	C	25	5519	0	0	0	0	0	5544	3	25	0.004509379509379509	A	0.2973	A	25
C109 - A4	66	13.8158	45	C109-A4_L001_R1_001_trimmed	chr1	74204702	C109-FPGT	C	0	2615	0	3	0	0	0	2618	3	3	0.001145912910618793	T	0.4	T	3	58.6404	4864	55813
				C109-A4_L001_R1_001_trimmed	chr2	165679394	C109-CSRNP3	C	7	3907	0	0	0	0	0	3914	3	7	0.0017884517118037812	A	0.2564	A	7
				C109-A4_L001_R1_001_trimmed	chrX	155279224	C109-CLIC2	G	0	0	5728	3	0	0	0	5731	3	3	0.0005234688536032106	T	0.1625	T	3
				C109-A4_L001_R1_001_trimmed	chr13	58928426	C109-Chr13q21.2	C	0	5156	0	46	0	0	0	5202	3	46	0.008842752787389465	T	0.7724	T	46
				C109-A4_L001_R1_001_trimmed	chr1	248708289	C109-Chr1q44	G	61	0	6951	0	0	0	0	7012	3	61	0.00869937250427838	A	0.4198	A	61
				C109-A4_L001_R1_001_trimmed	chr2	161999510	C109-Chr2q24.2	A	3861	0	9	0	0	0	0	3870	3	9	0.002325581395348837	G	0.383	G	9
				C109-A4_L001_R1_001_trimmed	chr1	24536582	C109-Chr1p36.11	C	0	4518	0	8	0	0	0	4526	3	8	0.0017675651789659744	T	0.321	T	8
				C109-A4_L001_R1_001_trimmed	chr7	149367766	C109-Chr7q36.1	C	0	9908	0	32	0	0	0	9940	3	32	0.0032193158953722333	T	0.3173	T	32
				C109-A4_L001_R1_001_trimmed	chr2	64191376	C109-Chr2p15	G	0	0	9032	18	0	0	0	9050	3	18	0.001988950276243094	T	0.3168	T	18
				C109-A4_L001_R1_001_trimmed	chr21	34945589	C109-Chr21q22.12	C	4	3946	0	0	0	0	0	3950	3	4	0.0010126582278481013	A	0.2973	A	4
C109 - FU-10M	374	2.75	6.6	C109-200608_L001_R1_001_trimmed	chr1	74204702	C109-FPGT	C	0	168	0	0	0	0	0	168	3	0	0		0.4	T	0	0.416667	263.5	2800
				C109-200608_L001_R1_001_trimmed	chr2	165679394	C109-CSRNP3	C	0	138	0	0	0	0	0	138	3	0	0		0.2564	A	0
				C109-200608_L001_R1_001_trimmed	chrX	155279224	C109-CLIC2	G	0	0	218	0	0	0	0	218	3	0	0		0.1625	T	0
				C109-200608_L001_R1_001_trimmed	chr13	58928426	C109-Chr13q21.2	C	0	104	0	0	0	0	0	104	3	0	0		0.7724	T	0
				C109-200608_L001_R1_001_trimmed	chr1	248708289	C109-Chr1q44	G	1	0	292	0	0	0	0	293	3	1	0.0034129692832764505	A	0.4198	A	1
				C109-200608_L001_R1_001_trimmed	chr2	161999510	C109-Chr2q24.2	A	468	0	0	0	0	0	0	468	3	0	0		0.383	G	0
				C109-200608_L001_R1_001_trimmed	chr1	24536582	C109-Chr1p36.11	C	0	234	0	0	0	0	0	234	3	0	0		0.321	T	0
				C109-200608_L001_R1_001_trimmed	chr7	149367766	C109-Chr7q36.1	C	0	417	0	0	0	0	0	417	3	0	0		0.3173	T	0
				C109-200608_L001_R1_001_trimmed	chr2	64191376	C109-Chr2p15	G	0	0	380	0	0	0	0	380	3	0	0		0.3168	T	0
				C109-200608_L001_R1_001_trimmed	chr2	64191376	C109-Chr21q22.12	G	0	0	380	0	0	0	0	380	3	0	0		0.2973	A	0

## Sheet: C125
Patient	C125
Age at diagnosis	10 years
Sample	Days	cfDNA Conc (ng/ml plasma)	cfDNA Input (ng)	Sequencing Sample ID	Contig	Position	Assay	Reference	A	C	G	T	I	D	N	Coverage	Consensus group size	Max Non-ref Allele Count	Max Non-ref Allele Frequency	Max Non-ref Allele	WGS Non-ref Allele Frequency	WGS Non-ref Allele	Matching Allele	MTM/ml plasma	Median Coverage	Total Coverage
C125 - PRE-T	765	16.5789	36	C125-PRET_L001_R1_001_trimmed	chr2	29209798	C125-ALK	C	0	4470	0	579	0	0	0	5049	3	579	0.11467617349970291	T	0.5541	T	579	881.447	4297.5	42238
				C125-PRET_L001_R1_001_trimmed	chr19	49861460	C125-PNKP	C	0	3135	0	112	0	0	0	3247	3	112	0.03449337850323375	T	0.5128	T	112
				C125-PRET_L001_R1_001_trimmed	chr1	19153782	C125-UBR4	G	178	0	2913	0	0	0	0	3091	3	178	0.0575865415723067	A	0.5	A	178
				C125-PRET_L001_R1_001_trimmed	chr4	48033058	C125-NIPAL1	C	237	4593	0	0	0	0	0	4830	3	237	0.04906832298136646	A	0.4545	A	237
				C125-PRET_L001_R1_001_trimmed	chr9	4576661	C125-SLC1A1	C	165	4444	0	1	0	0	0	4610	3	165	0.03579175704989154	A	0.3898	A	165
				C125-PRET_L001_R1_001_trimmed	chr4	169122109	C125-SH3RF1	C	0	3857	0	128	0	0	0	3985	3	128	0.03212045169385194	T	0.3846	T	128
				C125-PRET_L001_R1_001_trimmed	chr17	35148296	C125-UNC45B	G	0	359	5487	0	0	0	0	5846	3	359	0.06140951077659938	C	0.3333	C	359
				C125-PRET_L001_R1_001_trimmed	chr5	149199082	C125-ABLIM3	C	0	2914	12	0	0	0	0	2926	3	12	0.004101161995898838	G	0.3151	G	12
				C125-PRET_L001_R1_001_trimmed	chr11	56030800	C125-OR5AS1	A	4669	0	0	0	0	0	0	4669	3	0	0		0.2982	G	0
				C125-PRET_L001_R1_001_trimmed	chr19	47839962	C125-CRX	T	144	0	0	3841	0	0	0	3985	3	144	0.03613550815558344	A	0.2857	A	144
C125 - L1	778	22.7692	76.11	C125-X1_L001_R1_001_trimmed	chr2	29209798	C125-ALK	C	0	5839	0	151	0	0	0	5990	3	151	0.025208681135225376	T	0.5541	T	151	145.692	5501.5	51333
				C125-X1_L001_R1_001_trimmed	chr19	49861460	C125-PNKP	C	0	3991	0	29	0	0	0	4020	3	29	0.007213930348258706	T	0.5128	T	29
				C125-X1_L001_R1_001_trimmed	chr1	19153782	C125-UBR4	G	43	0	3500	0	0	0	0	3543	3	43	0.01213660739486311	A	0.5	A	43
				C125-X1_L001_R1_001_trimmed	chr4	48033058	C125-NIPAL1	C	47	5034	0	0	0	0	0	5081	3	47	0.009250147608738437	A	0.4545	A	47
				C125-X1_L001_R1_001_trimmed	chr9	4576661	C125-SLC1A1	C	37	6042	0	0	0	0	0	6079	3	37	0.006086527389373252	A	0.3898	A	37
				C125-X1_L001_R1_001_trimmed	chr4	169122109	C125-SH3RF1	C	0	5422	0	49	0	0	0	5471	3	49	0.008956315116066533	T	0.3846	T	49
				C125-X1_L001_R1_001_trimmed	chr17	35148296	C125-UNC45B	G	0	104	5446	0	0	0	0	5550	3	104	0.018738738738738738	C	0.3333	C	104
				C125-X1_L001_R1_001_trimmed	chr5	149199082	C125-ABLIM3	C	0	3206	4	1	0	0	0	3211	3	4	0.0012457178449081284	G	0.3151	G	4
				C125-X1_L001_R1_001_trimmed	chr11	56030800	C125-OR5AS1	A	5532	0	0	0	0	0	0	5532	3	0	0		0.2982	G	0
				C125-X1_L001_R1_001_trimmed	chr19	47839962	C125-CRX	T	23	0	0	6833	0	0	0	6856	3	23	0.003354725787631272	A	0.2857	A	23
C125 - L2	807	14.875	45.9	C125-X3_L001_R1_001_trimmed	chr2	29209798	C125-ALK	C	0	848	0	2	0	0	0	850	3	2	0.002352941176470588	T	0.5541	T	2	2.59259	636	6440
				C125-X3_L001_R1_001_trimmed	chr19	49861460	C125-PNKP	C	0	522	0	0	0	0	0	522	3	0	0		0.5128	T	0
				C125-X3_L001_R1_001_trimmed	chr1	19153782	C125-UBR4	G	1	0	544	0	0	0	0	545	3	1	0.001834862385321101	A	0.5	A	1
				C125-X3_L001_R1_001_trimmed	chr4	48033058	C125-NIPAL1	C	1	679	0	0	0	0	0	680	3	1	0.0014705882352941176	A	0.4545	A	1
				C125-X3_L001_R1_001_trimmed	chr9	4576661	C125-SLC1A1	C	0	638	0	0	0	0	0	638	3	0	0		0.3898	A	0
				C125-X3_L001_R1_001_trimmed	chr4	169122109	C125-SH3RF1	C	0	634	0	0	0	0	0	634	3	0	0		0.3846	T	0
				C125-X3_L001_R1_001_trimmed	chr17	35148296	C125-UNC45B	G	0	4	778	0	0	0	0	782	3	4	0.005115089514066497	C	0.3333	C	4
				C125-X3_L001_R1_001_trimmed	chr5	149199082	C125-ABLIM3	C	0	477	0	0	0	0	0	477	3	0	0		0.3151	G	0
				C125-X3_L001_R1_001_trimmed	chr11	56030800	C125-OR5AS1	A	691	0	0	0	0	0	0	691	3	0	0		0.2982	G	0
				C125-X3_L001_R1_001_trimmed	chr19	47839962	C125-CRX	T	0	0	0	621	0	0	0	621	3	0	0		0.2857	A	0
C125 - L3	849	16	49.37	C125-X5_L001_R1_001_trimmed	chr2	29209798	C125-ALK	C	0	6029	0	2	0	0	0	6031	3	2	0.000331619963521804	T	0.5541	T	2	0.648167	5739.5	51189
				C125-X5_L001_R1_001_trimmed	chr19	49861460	C125-PNKP	C	0	3695	0	0	0	0	0	3695	3	0	0		0.5128	T	0
				C125-X5_L001_R1_001_trimmed	chr1	19153782	C125-UBR4	G	0	0	3494	0	0	0	0	3494	3	0	0		0.5	A	0
				C125-X5_L001_R1_001_trimmed	chr4	48033058	C125-NIPAL1	C	0	6170	0	0	0	0	0	6170	3	0	0		0.4545	A	0
				C125-X5_L001_R1_001_trimmed	chr9	4576661	C125-SLC1A1	C	0	5871	0	0	0	0	0	5871	3	0	0		0.3898	A	0
				C125-X5_L001_R1_001_trimmed	chr4	169122109	C125-SH3RF1	C	0	5412	0	0	0	0	0	5412	3	0	0		0.3846	T	0
				C125-X5_L001_R1_001_trimmed	chr17	35148296	C125-UNC45B	G	0	0	5744	0	0	0	0	5744	3	0	0		0.3333	C	0
				C125-X5_L001_R1_001_trimmed	chr5	149199082	C125-ABLIM3	C	0	3021	0	0	0	0	0	3021	3	0	0		0.3151	G	0
				C125-X5_L001_R1_001_trimmed	chr11	56030800	C125-OR5AS1	A	6016	0	0	0	0	0	0	6016	3	0	0		0.2982	G	0
				C125-X5_L001_R1_001_trimmed	chr19	47839962	C125-CRX	T	0	0	0	5735	0	0	0	5735	3	0	0		0.2857	A	0
C125 - L4	891	11.473	36.39	C125-X7_L001_R1_001_trimmed	chr2	29209798	C125-ALK	C	0	4721	0	0	0	0	0	4721	3	0	0		0.5541	T	0	0.315278	4276.5	39544
				C125-X7_L001_R1_001_trimmed	chr19	49861460	C125-PNKP	C	0	2747	0	0	0	0	0	2747	3	0	0		0.5128	T	0
				C125-X7_L001_R1_001_trimmed	chr1	19153782	C125-UBR4	G	0	0	2990	0	0	0	0	2990	3	0	0		0.5	A	0
				C125-X7_L001_R1_001_trimmed	chr4	48033058	C125-NIPAL1	C	0	4515	0	0	0	0	0	4515	3	0	0		0.4545	A	0
				C125-X7_L001_R1_001_trimmed	chr9	4576661	C125-SLC1A1	C	0	4429	0	0	0	0	0	4429	3	0	0		0.3898	A	0
				C125-X7_L001_R1_001_trimmed	chr4	169122109	C125-SH3RF1	C	0	4124	0	0	0	0	0	4124	3	0	0		0.3846	T	0
				C125-X7_L001_R1_001_trimmed	chr17	35148296	C125-UNC45B	G	0	1	4641	0	0	0	0	4642	3	1	0.00021542438604049978	C	0.3333	C	1
				C125-X7_L001_R1_001_trimmed	chr5	149199082	C125-ABLIM3	C	0	2529	0	0	0	0	0	2529	3	0	0		0.3151	G	0
				C125-X7_L001_R1_001_trimmed	chr11	56030800	C125-OR5AS1	A	4769	0	0	0	0	0	0	4769	3	0	0		0.2982	G	0
				C125-X7_L001_R1_001_trimmed	chr19	47839962	C125-CRX	T	0	0	0	4078	0	0	0	4078	3	0	0		0.2857	A	0
C125 - L5	932	13.2692	44.36	C125-X9_L001_R1_001_trimmed	chr2	29209798	C125-ALK	C	1	3923	0	1	0	0	0	3925	3	1	0.00025477707006369424	T	0.5541	T	1	0.299126	3529	32347
				C125-X9_L001_R1_001_trimmed	chr19	49861460	C125-PNKP	C	0	2268	0	0	0	0	0	2268	3	0	0		0.5128	T	0
				C125-X9_L001_R1_001_trimmed	chr1	19153782	C125-UBR4	G	0	0	2356	0	0	0	0	2356	3	0	0		0.5	A	0
				C125-X9_L001_R1_001_trimmed	chr4	48033058	C125-NIPAL1	C	0	3342	0	0	0	0	0	3342	3	0	0		0.4545	A	0
				C125-X9_L001_R1_001_trimmed	chr9	4576661	C125-SLC1A1	C	0	3776	0	1	0	0	0	3777	3	1	0.00026476039184537993	T	0.3898	A	0
				C125-X9_L001_R1_001_trimmed	chr4	169122109	C125-SH3RF1	C	0	3227	0	0	0	0	0	3227	3	0	0		0.3846	T	0
				C125-X9_L001_R1_001_trimmed	chr17	35148296	C125-UNC45B	G	0	0	3726	0	0	0	0	3726	3	0	0		0.3333	C	0
				C125-X9_L001_R1_001_trimmed	chr5	149199082	C125-ABLIM3	C	0	2173	0	0	0	0	0	2173	3	0	0		0.3151	G	0
				C125-X9_L001_R1_001_trimmed	chr11	56030800	C125-OR5AS1	A	3716	0	0	0	0	0	0	3716	3	0	0		0.2982	G	0
				C125-X9_L001_R1_001_trimmed	chr19	47839962	C125-CRX	T	0	0	0	3837	0	0	0	3837	3	0	0		0.2857	A	0
C125 - L6	974	8.6625	29.7	C125-4232020_S1	chr2	29209798	C125-ALK	C	0	2841	0	0	0	0	0	2841	3	0	0		0.5541	T	0	0	2150	20967
				C125-4232020_S1	chr19	49861460	C125-PNKP	C	0	1483	0	0	0	0	0	1483	3	0	0		0.5128	T	0
				C125-4232020_S1	chr1	19153782	C125-UBR4	G	0	0	1729	0	0	0	0	1729	3	0	0		0.5	A	0
				C125-4232020_S1	chr4	48033058	C125-NIPAL1	C	0	2161	0	0	0	0	0	2161	3	0	0		0.4545	A	0
				C125-4232020_S1	chr9	4576661	C125-SLC1A1	C	0	2196	0	0	0	0	0	2196	3	0	0		0.3898	A	0
				C125-4232020_S1	chr4	169122109	C125-SH3RF1	C	0	1936	0	0	0	0	0	1936	3	0	0		0.3846	T	0
				C125-4232020_S1	chr17	35148296	C125-UNC45B	G	0	0	2287	0	0	0	0	2287	3	0	0		0.3333	C	0
				C125-4232020_S1	chr5	149199082	C125-ABLIM3	C	0	1990	0	0	0	0	0	1990	3	0	0		0.3151	G	0
				C125-4232020_S1	chr11	56030800	C125-OR5AS1	A	2139	0	0	0	0	0	0	2139	3	0	0		0.2982	G	0
				C125-4232020_S1	chr19	47839962	C125-CRX	T	0	0	0	2205	0	0	0	2205	3	0	0		0.2857	A	0
C125 - L7	1016	10.6849	33.43	C125-200604_L001_R1_001_trimmed	chr2	29209798	C125-ALK	C	0	3599	0	0	0	0	0	3599	3	0	0		0.5541	T	0	0	3307	29376
				C125-200604_L001_R1_001_trimmed	chr19	49861460	C125-PNKP	C	0	1750	0	0	0	0	0	1750	3	0	0		0.5128	T	0
				C125-200604_L001_R1_001_trimmed	chr1	19153782	C125-UBR4	G	0	0	2127	0	0	0	0	2127	3	0	0		0.5	A	0
				C125-200604_L001_R1_001_trimmed	chr4	48033058	C125-NIPAL1	C	0	3230	0	0	0	0	0	3230	3	0	0		0.4545	A	0
				C125-200604_L001_R1_001_trimmed	chr9	4576661	C125-SLC1A1	C	0	3402	0	0	0	0	0	3402	3	0	0		0.3898	A	0
				C125-200604_L001_R1_001_trimmed	chr4	169122109	C125-SH3RF1	C	0	2851	0	0	0	0	0	2851	3	0	0		0.3846	T	0
				C125-200604_L001_R1_001_trimmed	chr17	35148296	C125-UNC45B	G	0	0	3558	0	0	0	0	3558	3	0	0		0.3333	C	0
				C125-200604_L001_R1_001_trimmed	chr5	149199082	C125-ABLIM3	C	0	1861	0	0	0	0	0	1861	3	0	0		0.3151	G	0
				C125-200604_L001_R1_001_trimmed	chr11	56030800	C125-OR5AS1	A	3614	0	0	0	0	0	0	3614	3	0	0		0.2982	G	0
				C125-200604_L001_R1_001_trimmed	chr19	47839962	C125-CRX	T	0	0	0	3384	0	0	0	3384	3	0	0		0.2857	A	0
C125 - L8	1058	9.51429	28.54	C125-7162020_S2	chr2	29209798	C125-ALK	C	0	3604	0	0	0	0	0	3604	3	0	0		0.5541	T	0	1.0001	3033.5	28855
				C125-7162020_S2	chr19	49861460	C125-PNKP	C	0	1967	0	0	0	0	0	1967	3	0	0		0.5128	T	0
				C125-7162020_S2	chr1	19153782	C125-UBR4	G	0	0	2170	0	0	0	0	2170	3	0	0		0.5	A	0
				C125-7162020_S2	chr4	48033058	C125-NIPAL1	C	0	2996	0	0	0	0	0	2996	3	0	0		0.4545	A	0
				C125-7162020_S2	chr9	4576661	C125-SLC1A1	C	0	3296	0	0	0	0	0	3296	3	0	0		0.3898	A	0
				C125-7162020_S2	chr4	169122109	C125-SH3RF1	C	0	2872	0	3	0	0	0	2875	3	3	0.0010434782608695651	T	0.3846	T	3
				C125-7162020_S2	chr17	35148296	C125-UNC45B	G	0	0	3071	0	0	0	0	3071	3	0	0		0.3333	C	0
				C125-7162020_S2	chr5	149199082	C125-ABLIM3	C	0	2610	0	0	0	0	0	2610	3	0	0		0.3151	G	0
				C125-7162020_S2	chr11	56030800	C125-OR5AS1	A	3134	0	0	0	0	0	0	3134	3	0	0		0.2982	G	0
				C125-7162020_S2	chr19	47839962	C125-CRX	T	0	0	0	3132	0	0	0	3132	3	0	0		0.2857	A	0
C125 - L9	1122	9.31579	30.34	C125-9182020_S3	chr2	29209798	C125-ALK	C	0	820	0	0	0	0	0	820	3	0	0		0.5541	T	0	0	747.5	6659
				C125-9182020_S3	chr19	49861460	C125-PNKP	C	0	471	0	0	0	0	0	471	3	0	0		0.5128	T	0
				C125-9182020_S3	chr1	19153782	C125-UBR4	G	0	0	338	0	0	0	0	338	3	0	0		0.5	A	0
				C125-9182020_S3	chr4	48033058	C125-NIPAL1	C	0	692	0	0	0	0	0	692	3	0	0		0.4545	A	0
				C125-9182020_S3	chr9	4576661	C125-SLC1A1	C	0	935	0	0	0	0	0	935	3	0	0		0.3898	A	0
				C125-9182020_S3	chr4	169122109	C125-SH3RF1	C	0	840	0	0	0	0	0	840	3	0	0		0.3846	T	0
				C125-9182020_S3	chr17	35148296	C125-UNC45B	G	0	0	539	0	0	0	0	539	3	0	0		0.3333	C	0
				C125-9182020_S3	chr5	149199082	C125-ABLIM3	C	0	391	0	0	0	0	0	391	3	0	0		0.3151	G	0
				C125-9182020_S3	chr11	56030800	C125-OR5AS1	A	803	0	0	0	0	0	0	803	3	0	0		0.2982	G	0
				C125-9182020_S3	chr19	47839962	C125-CRX	T	0	0	0	830	0	0	0	830	3	0	0		0.2857	A	0
C125 - L10	1164	15.2432	48.34	C125-10302020_S4	chr2	29209798	C125-ALK	C	0	1957	0	0	0	0	0	1957	3	0	0		0.5541	T	0	0.315334	1860	17939
				C125-10302020_S4	chr19	49861460	C125-PNKP	C	0	1088	0	0	0	0	0	1088	3	0	0		0.5128	T	0
				C125-10302020_S4	chr1	19153782	C125-UBR4	G	0	0	804	0	0	0	0	804	3	0	0		0.5	A	0
				C125-10302020_S4	chr4	48033058	C125-NIPAL1	C	0	1763	0	0	0	0	0	1763	3	0	0		0.4545	A	0
				C125-10302020_S4	chr9	4576661	C125-SLC1A1	C	0	2921	0	0	0	0	0	2921	3	0	0		0.3898	A	0
				C125-10302020_S4	chr4	169122109	C125-SH3RF1	C	0	2662	0	1	0	0	0	2663	3	1	0.0003755163349605708	T	0.3846	T	1
				C125-10302020_S4	chr17	35148296	C125-UNC45B	G	0	0	1232	0	0	0	0	1232	3	0	0		0.3333	C	0
				C125-10302020_S4	chr5	149199082	C125-ABLIM3	C	0	892	0	0	0	0	0	892	3	0	0		0.3151	G	0
				C125-10302020_S4	chr11	56030800	C125-OR5AS1	A	2121	0	0	0	0	0	0	2121	3	0	0		0.2982	G	0
				C125-10302020_S4	chr19	47839962	C125-CRX	T	0	0	0	2498	0	0	0	2498	3	0	0		0.2857	A	0
C125 - L11	1240	7.95	27.26	C125-1142021_S3	chr2	29209798	C125-ALK	C	0	1531	0	0	0	0	0	1531	3	0	0		0.5541	T	0	0	984.5	10789
				C125-1142021_S3	chr19	49861460	C125-PNKP	C	0	801	0	0	0	0	0	801	3	0	0		0.5128	T	0
				C125-1142021_S3	chr1	19153782	C125-UBR4	G	0	0	658	0	0	0	0	658	3	0	0		0.5	A	0
				C125-1142021_S3	chr4	48033058	C125-NIPAL1	C	0	879	0	0	0	0	0	879	3	0	0		0.4545	A	0
				C125-1142021_S3	chr9	4576661	C125-SLC1A1	C	0	1248	0	0	0	0	0	1248	3	0	0		0.3898	A	0
				C125-1142021_S3	chr4	169122109	C125-SH3RF1	C	0	1369	0	0	0	0	0	1369	3	0	0		0.3846	T	0
				C125-1142021_S3	chr17	35148296	C125-UNC45B	G	0	0	794	0	0	0	0	794	3	0	0		0.3333	C	0
				C125-1142021_S3	chr5	149199082	C125-ABLIM3	C	0	1020	0	0	0	0	0	1020	3	0	0		0.3151	G	0
				C125-1142021_S3	chr11	56030800	C125-OR5AS1	A	949	0	0	0	0	0	0	949	3	0	0		0.2982	G	0
				C125-1142021_S3	chr19	47839962	C125-CRX	T	0	0	0	1540	0	0	0	1540	3	0	0		0.2857	A	0
C125 - L12	1436	7.35	30.86	C125-7292021_S10	chr2	29209798	C125-ALK	C	0	1862	0	0	0	0	0	1862	3	0	0		0.5541	T	0	0	1437	14127
				C125-7292021_S10	chr19	49861460	C125-PNKP	C	0	944	0	0	0	0	0	944	3	0	0		0.5128	T	0
				C125-7292021_S10	chr1	19153782	C125-UBR4	G	0	0	976	0	0	0	0	976	3	0	0		0.5	A	0
				C125-7292021_S10	chr4	48033058	C125-NIPAL1	C	0	1365	0	0	0	0	0	1365	3	0	0		0.4545	A	0
				C125-7292021_S10	chr9	4576661	C125-SLC1A1	C	0	1579	0	0	0	0	0	1579	3	0	0		0.3898	A	0
				C125-7292021_S10	chr4	169122109	C125-SH3RF1	C	0	1595	0	0	0	0	0	1595	3	0	0		0.3846	T	0
				C125-7292021_S10	chr17	35148296	C125-UNC45B	G	0	0	1140	0	0	0	0	1140	3	0	0		0.3333	C	0
				C125-7292021_S10	chr5	149199082	C125-ABLIM3	C	1	1508	0	0	0	0	0	1509	3	1	0.0006626905235255136	A	0.3151	G	0
				C125-7292021_S10	chr11	56030800	C125-OR5AS1	A	1321	0	0	0	0	0	0	1321	3	0	0		0.2982	G	0
				C125-7292021_S10	chr19	47839962	C125-CRX	T	0	0	0	1836	0	0	0	1836	3	0	0		0.2857	A	0
C125 - FU1M	2038	7.63	23.2	C125-3232023_S1	chr2	29209798	C125-ALK	C	0	1496	0	0	0	0	0	1496	3	0	0		0.5541	T	0	0.328879	1334	12668
				C125-3232023_S1	chr19	49861460	C125-PNKP	C	0	956	0	0	0	0	0	956	3	0	0		0.5128	T	0
				C125-3232023_S1	chr1	19153782	C125-UBR4	G	0	0	898	0	0	0	0	898	3	0	0		0.5	A	0
				C125-3232023_S1	chr4	48033058	C125-NIPAL1	C	0	1117	0	0	0	0	0	1117	3	0	0		0.4545	A	0
				C125-3232023_S1	chr9	4576661	C125-SLC1A1	C	0	1337	0	0	0	0	0	1337	3	0	0		0.3898	A	0
				C125-3232023_S1	chr4	169122109	C125-SH3RF1	C	0	1330	0	1	0	0	0	1331	3	1	0.000751315	T	0.3846	T	1
				C125-3232023_S1	chr17	35148296	C125-UNC45B	G	0	0	1476	0	0	0	0	1476	3	0	0		0.3333	C	0
				C125-3232023_S1	chr5	149199082	C125-ABLIM3	C	0	978	0	0	0	0	0	978	3	0	0		0.3151	G	0
				C125-3232023_S1	chr11	56030800	C125-OR5AS1	A	1369	0	0	0	0	0	0	1369	3	0	0		0.2982	G	0
				C125-3232023_S1	chr19	47839962	C125-CRX	T	0	0	0	1710	0	0	0	1710	3	0	0		0.2857	A	0
C125 - FU2M	2064	15.8	24.01	C125-4182023_S2	chr2	29209798	C125-ALK	C	0	1227	0	0	0	0	0	1227	3	0	0		0.5541	T	0	0	1106	10420
				C125-4182023_S2	chr19	49861460	C125-PNKP	C	0	796	0	0	0	0	0	796	3	0	0		0.5128	T	0
				C125-4182023_S2	chr1	19153782	C125-UBR4	G	0	0	688	0	0	0	0	688	3	0	0		0.5	A	0
				C125-4182023_S2	chr4	48033058	C125-NIPAL1	C	0	1288	0	0	0	0	0	1288	3	0	0		0.4545	A	0
				C125-4182023_S2	chr9	4576661	C125-SLC1A1	C	0	1085	0	0	0	0	0	1085	3	0	0		0.3898	A	0
				C125-4182023_S2	chr4	169122109	C125-SH3RF1	C	0	1072	0	0	0	0	0	1072	3	0	0		0.3846	T	0
				C125-4182023_S2	chr17	35148296	C125-UNC45B	G	0	0	1127	0	0	0	0	1127	3	0	0		0.3333	C	0
				C125-4182023_S2	chr5	149199082	C125-ABLIM3	C	0	677	0	0	0	0	0	677	3	0	0		0.3151	G	0
				C125-4182023_S2	chr11	56030800	C125-OR5AS1	A	1200	0	0	0	0	0	0	1200	3	0	0		0.2982	G	0
				C125-4182023_S2	chr19	47839962	C125-CRX	T	0	0	0	1260	0	0	0	1260	3	0	0		0.2857	A	0

## Sheet: C132
Patient	C132
Age at diagnosis	15 years
Sample	Days	cfDNA Conc (ng/ml plasma)	cfDNA Input (ng)	Sequencing Sample ID	Contig	Position	Assay	Reference	A	C	G	T	I	D	N	Coverage	Consensus group size	Max Non-ref Allele Count	Max Non-ref Allele Frequency	Max Non-ref Allele	WGS Non-ref Allele Frequency	WGS Non-ref Allele	Matching Allele	MTM/ml plasma	Median Coverage	Total Coverage
C132 - PRE-T	-3	13.35	45.77	C132_PRE-T_L001_R1_001_trimmed	chr17	3583387	C132-TRPV1	G	0	0	2558	0	0	0	0	2558	3	0	0		0.2033	T	0	0.583352	2300.5	22463
				C132_PRE-T_L001_R1_001_trimmed	chr2	174459999	C132-GPR155	G	0	0	2374	0	0	0	0	2374	3	0	0		0.1196	A	0
				C132_PRE-T_L001_R1_001_trimmed	chr8	115604810	C132-TRPS1	G	0	0	1428	0	0	0	0	1428	3	0	0		0.1102	A	0
				C132_PRE-T_L001_R1_001_trimmed	chr5	173236833	C132-Ch5q35.1	A	1952	0	0	0	0	0	0	1952	3	0	0		0.4524	G	0
				C132_PRE-T_L001_R1_001_trimmed	chr4	165909466	C132-Chr4q32.3	T	0	0	0	2231	0	0	0	2231	3	0	0		0.3973	A	0
				C132_PRE-T_L001_R1_001_trimmed	chr6	55438570	C132-Chr6p11.2	C	0	1983	0	0	0	0	0	1983	3	0	0		0.3881	T	0
				C132_PRE-T_L001_R1_001_trimmed	chr3	2806804	C132-Chr3p26.2	C	0	2370	0	0	0	0	0	2370	3	0	0		0.36	T	0
				C132_PRE-T_L001_R1_001_trimmed	chr6	167078021	C132-Chr6q27	G	2	0	1702	0	0	0	0	1704	3	2	0.0011737089201877935	A	0.3357	A	2
				C132_PRE-T_L001_R1_001_trimmed	chr22	49011709	C132-Chr22q13.32	C	0	3366	0	0	0	0	0	3366	3	0	0		0.3285	T	0
				C132_PRE-T_L001_R1_001_trimmed	chr3	13061541	C132-Chr3p25.1	T	0	0	0	2497	0	0	0	2497	3	0	0		0.3125	A	0
C132 - A2-1	21	8.25	28.29	C132_A2-1_L001_R1_001_trimmed	chr17	3583387	C132-TRPV1	G	0	0	2031	2	0	0	0	2033	3	2	0.000983767830791933	T	0.2033	T	2	3.49947	1692.5	16982
				C132_A2-1_L001_R1_001_trimmed	chr2	174459999	C132-GPR155	G	0	0	1660	0	0	0	0	1660	3	0	0		0.1196	A	0
				C132_A2-1_L001_R1_001_trimmed	chr8	115604810	C132-TRPS1	G	1	0	1032	0	0	0	0	1033	3	1	0.000968054211035818	A	0.1102	A	1
				C132_A2-1_L001_R1_001_trimmed	chr5	173236833	C132-Ch5q35.1	A	1377	0	2	0	0	0	0	1379	3	2	0.0014503263234227702	G	0.4524	G	2
				C132_A2-1_L001_R1_001_trimmed	chr4	165909466	C132-Chr4q32.3	T	0	0	0	1725	0	0	0	1725	3	0	0		0.3973	A	0
				C132_A2-1_L001_R1_001_trimmed	chr6	55438570	C132-Chr6p11.2	C	0	1528	0	0	0	0	0	1528	3	0	0		0.3881	T	0
				C132_A2-1_L001_R1_001_trimmed	chr3	2806804	C132-Chr3p26.2	C	0	1772	0	0	0	0	0	1772	3	0	0		0.36	T	0
				C132_A2-1_L001_R1_001_trimmed	chr6	167078021	C132-Chr6q27	G	3	0	1276	0	0	0	0	1279	3	3	0.0023455824863174357	A	0.3357	A	3
				C132_A2-1_L001_R1_001_trimmed	chr22	49011709	C132-Chr22q13.32	C	0	2509	0	3	0	0	0	2512	3	3	0.0011942675159235668	T	0.3285	T	3
				C132_A2-1_L001_R1_001_trimmed	chr3	13061541	C132-Chr3p25.1	T	1	0	0	2060	0	0	0	2061	3	1	0.00048520135856380397	A	0.3125	A	1
C132 - A2-2	28	7.6875	24.6	C132_A2-2_L001_R1_001_trimmed	chr17	3583387	C132-TRPV1	G	0	0	1497	0	0	0	0	1497	3	0	0		0.2033	T	0	0.3125	1105.5	11855
				C132_A2-2_L001_R1_001_trimmed	chr2	174459999	C132-GPR155	G	0	0	1066	0	0	0	0	1066	3	0	0		0.1196	A	0
				C132_A2-2_L001_R1_001_trimmed	chr8	115604810	C132-TRPS1	G	0	0	784	0	0	0	0	784	3	0	0		0.1102	A	0
				C132_A2-2_L001_R1_001_trimmed	chr5	173236833	C132-Ch5q35.1	A	876	0	0	0	0	0	0	876	3	0	0		0.4524	G	0
				C132_A2-2_L001_R1_001_trimmed	chr4	165909466	C132-Chr4q32.3	T	0	0	0	1145	0	0	0	1145	3	0	0		0.3973	A	0
				C132_A2-2_L001_R1_001_trimmed	chr6	55438570	C132-Chr6p11.2	C	0	1012	0	1	0	0	0	1013	3	1	0.0009871668311944718	T	0.3881	T	1
				C132_A2-2_L001_R1_001_trimmed	chr3	2806804	C132-Chr3p26.2	C	0	1275	0	0	0	0	0	1275	3	0	0		0.36	T	0
				C132_A2-2_L001_R1_001_trimmed	chr6	167078021	C132-Chr6q27	G	0	0	979	0	0	0	0	979	3	0	0		0.3357	A	0
				C132_A2-2_L001_R1_001_trimmed	chr22	49011709	C132-Chr22q13.32	C	0	1832	0	0	0	0	0	1832	3	0	0		0.3285	T	0
				C132_A2-2_L001_R1_001_trimmed	chr3	13061541	C132-Chr3p25.1	T	0	0	0	1388	0	0	0	1388	3	0	0		0.3125	A	0
C132 - A3	51	13.5	46.29	C132_A3_L001_R1_001_trimmed	chr17	3583387	C132-TRPV1	G	0	0	4921	0	0	0	0	4921	3	0	0		0.2033	T	0	2.04148	4368.5	42143
				C132_A3_L001_R1_001_trimmed	chr2	174459999	C132-GPR155	G	0	0	4411	0	0	0	0	4411	3	0	0		0.1196	A	0
				C132_A3_L001_R1_001_trimmed	chr8	115604810	C132-TRPS1	G	0	0	2718	0	0	0	0	2718	3	0	0		0.1102	A	0
				C132_A3_L001_R1_001_trimmed	chr5	173236833	C132-Ch5q35.1	A	3514	0	0	0	0	0	0	3514	3	0	0		0.4524	G	0
				C132_A3_L001_R1_001_trimmed	chr4	165909466	C132-Chr4q32.3	T	2	0	0	4324	0	0	0	4326	3	2	0.0004623208506703652	A	0.3973	A	2
				C132_A3_L001_R1_001_trimmed	chr6	55438570	C132-Chr6p11.2	C	0	3793	0	1	0	0	0	3794	3	1	0.0002635740643120717	T	0.3881	T	1
				C132_A3_L001_R1_001_trimmed	chr3	2806804	C132-Chr3p26.2	C	0	4511	0	0	0	0	0	4511	3	0	0		0.36	T	0
				C132_A3_L001_R1_001_trimmed	chr6	167078021	C132-Chr6q27	G	0	0	3392	0	0	0	0	3392	3	0	0		0.3357	A	0
				C132_A3_L001_R1_001_trimmed	chr22	49011709	C132-Chr22q13.32	C	0	5748	0	4	0	0	0	5752	3	4	0.0006954102920723226	T	0.3285	T	4
				C132_A3_L001_R1_001_trimmed	chr3	13061541	C132-Chr3p25.1	T	0	0	0	4804	0	0	0	4804	3	0	0		0.3125	A	0
C132 - A4	72	17.7	60.69	C132-A4_L001_R1_001_trimmed	chr17	3583387	C132-TRPV1	G	0	0	5962	1	0	0	0	5963	3	1	0.0001677008217340265	T	0.2033	T	1	1.45823	4966.5	50511
				C132-A4_L001_R1_001_trimmed	chr2	174459999	C132-GPR155	G	1	0	4749	0	0	0	0	4750	3	1	0.0002105263157894737	A	0.1196	A	1
				C132-A4_L001_R1_001_trimmed	chr8	115604810	C132-TRPS1	G	0	0	3352	0	0	0	0	3352	3	0	0		0.1102	A	0
				C132-A4_L001_R1_001_trimmed	chr5	173236833	C132-Ch5q35.1	A	3573	0	0	0	0	0	0	3573	3	0	0		0.4524	G	0
				C132-A4_L001_R1_001_trimmed	chr4	165909466	C132-Chr4q32.3	T	0	0	0	5183	0	0	0	5183	3	0	0		0.3973	A	0
				C132-A4_L001_R1_001_trimmed	chr6	55438570	C132-Chr6p11.2	C	0	4007	0	2	0	0	0	4009	3	2	0.0004988775255674732	T	0.3881	T	2
				C132-A4_L001_R1_001_trimmed	chr3	2806804	C132-Chr3p26.2	C	0	5830	0	0	0	0	0	5830	3	0	0		0.36	T	0
				C132-A4_L001_R1_001_trimmed	chr6	167078021	C132-Chr6q27	G	0	0	3910	0	0	0	0	3910	3	0	0		0.3357	A	0
				C132-A4_L001_R1_001_trimmed	chr22	49011709	C132-Chr22q13.32	C	0	7737	0	1	0	0	0	7738	3	1	0.00012923235978288964	T	0.3285	T	1
				C132-A4_L001_R1_001_trimmed	chr3	13061541	C132-Chr3p25.1	T	0	0	0	6203	0	0	0	6203	3	0	0		0.3125	A	0
C132 - FU4M	225	3.75	12	C132-200609_S10	chr17	3583387	C132-TRPV1	G	0	0	468	0	0	0	0	468	3	0	0		0.2033	T	0	0	379.5	3768
				C132-200609_S10	chr2	174459999	C132-GPR155	G	0	0	376	0	0	0	0	376	3	0	0		0.1196	A	0
				C132-200609_S10	chr8	115604810	C132-TRPS1	G	0	0	226	0	0	0	0	226	3	0	0		0.1102	A	0
				C132-200609_S10	chr5	173236833	C132-Ch5q35.1	A	224	0	0	0	0	0	0	224	3	0	0		0.4524	G	0
				C132-200609_S10	chr4	165909466	C132-Chr4q32.3	T	0	0	0	383	0	0	0	383	3	0	0		0.3973	A	0
				C132-200609_S10	chr6	55438570	C132-Chr6p11.2	C	0	294	0	0	0	0	0	294	3	0	0		0.3881	T	0
				C132-200609_S10	chr3	2806804	C132-Chr3p26.2	C	0	455	0	0	0	0	0	455	3	0	0		0.36	T	0
				C132-200609_S10	chr6	167078021	C132-Chr6q27	G	0	0	311	0	0	0	0	311	3	0	0		0.3357	A	0
				C132-200609_S10	chr22	49011709	C132-Chr22q13.32	C	0	608	0	0	0	0	0	608	3	0	0		0.3285	T	0
				C132-200609_S10	chr3	13061541	C132-Chr3p25.1	T	0	0	0	423	0	0	0	423	3	0	0		0.3125	A	0
C132 - FU-7M	325	9	30.86	C132-200917_S11	chr17	3583387	C132-TRPV1	G	0	0	1610	0	0	0	0	1610	3	0	0		0.2033	T	0	0.29164	1564	15208
				C132-200917_S11	chr2	174459999	C132-GPR155	G	0	0	1603	0	0	0	0	1603	3	0	0		0.1196	A	0
				C132-200917_S11	chr8	115604810	C132-TRPS1	G	0	0	1065	0	0	0	0	1065	3	0	0		0.1102	A	0
				C132-200917_S11	chr5	173236833	C132-Ch5q35.1	A	1299	0	1	0	0	0	0	1300	3	1	0.000769231	G	0.4524	G	1
				C132-200917_S11	chr4	165909466	C132-Chr4q32.3	T	0	0	0	1545	0	0	0	1545	3	0	0		0.3973	A	0
				C132-200917_S11	chr6	55438570	C132-Chr6p11.2	C	0	1583	0	0	0	0	0	1583	3	0	0		0.3881	T	0
				C132-200917_S11	chr3	2806804	C132-Chr3p26.2	C	0	1503	0	0	0	0	0	1503	3	0	0		0.36	T	0
				C132-200917_S11	chr6	167078021	C132-Chr6q27	G	0	0	1263	0	0	0	0	1263	3	0	0		0.3357	A	0
				C132-200917_S11	chr22	49011709	C132-Chr22q13.32	C	0	1967	0	0	0	0	0	1967	3	0	0		0.3285	T	0
				C132-200917_S11	chr3	13061541	C132-Chr3p25.1	T	0	0	0	1769	0	0	0	1769	3	0	0		0.3125	A	0
C132 - FU-10M	407	3.75	12	C132-1282020_S1	chr17	3583387	C132-TRPV1	G	0	0	337	0	0	0	0	337	3	0	0		0.2033	T	0	0	340	3004
				C132-1282020_S1	chr2	174459999	C132-GPR155	G	0	0	343	0	0	0	0	343	3	0	0		0.1196	A	0
				C132-1282020_S1	chr8	115604810	C132-TRPS1	G	0	0	137	0	0	0	0	137	3	0	0		0.1102	A	0
				C132-1282020_S1	chr5	173236833	C132-Ch5q35.1	A	137	0	0	0	0	0	0	137	3	0	0		0.4524	G	0
				C132-1282020_S1	chr4	165909466	C132-Chr4q32.3	T	0	0	0	292	0	0	0	292	3	0	0		0.3973	A	0
				C132-1282020_S1	chr6	55438570	C132-Chr6p11.2	C	0	123	0	0	0	0	0	123	3	0	0		0.3881	T	0
				C132-1282020_S1	chr3	2806804	C132-Chr3p26.2	C	0	521	0	0	0	0	0	521	3	0	0		0.36	T	0
				C132-1282020_S1	chr6	167078021	C132-Chr6q27	G	0	0	350	0	0	0	0	350	3	0	0		0.3357	A	0
				C132-1282020_S1	chr22	49011709	C132-Chr22q13.32	C	0	408	0	0	0	0	0	408	3	0	0		0.3285	T	0
				C132-1282020_S1	chr3	13061541	C132-Chr3p25.1	T	0	0	0	356	0	0	0	356	3	0	0		0.3125	A	0

## Sheet: C160
Patient	C160
Age at diagnosis	3 years
Sample	Days	cfDNA Conc (ng/ml plasma)	cfDNA Input (ng)	Sequencing Sample ID	Contig	Position	Assay	Reference	A	C	G	T	I	D	N	Coverage	Consensus group size	Max Non-ref Allele Count	Max Non-ref Allele Frequency	Max Non-ref Allele	WGS Non-ref Allele Frequency	WGS Non-ref Allele	Matching Allele	MTM/ml plasma	Median Coverage	Total Coverage
C160 - PRE-T	0	125.921	30.22	C160-PRET_S4_L001_R1_001_trimmed	chr8	118924519	C160-TNFRSF11B	G	1917	0	1069	0	0	0	0	2986	3	1917	0.641996	A	0.4267	A	1917	58489.5	2913	29433
				C160-PRET_S4_L001_R1_001_trimmed	chr3	186725119	C160-KNG1	C	0	1771	1069	0	0	0	0	2840	3	1069	0.376408	G	0.3922	G	1069
				C160-PRET_S4_L001_R1_001_trimmed	chr10	95207285	C160-XR_007062253.1	T	0	1253	0	1474	0	0	0	2727	3	1253	0.459479	C	0.2763	C	1253
				C160-PRET_S4_L001_R1_001_trimmed	chr11	125429973	C160-PKNOX2	G	1652	0	2350	0	0	0	0	4002	3	1652	0.412794	A	0.2667	A	1652
				C160-PRET_S4_L001_R1_001_trimmed	chr6	30610369	C160-Chr6p21.33	C	0	232	0	400	0	0	0	632	3	400	0.632911	T	0.4961	T	400
				C160-PRET_S4_L001_R1_001_trimmed	chr8	38317445	C160-Chr8p11.23	G	0	686	428	0	0	0	0	1114	3	686	0.615799	C	0.4898	C	686
				C160-PRET_S4_L001_R1_001_trimmed	chr6	35408486	C160-Chr6p21.2	G	0	1404	2595	0	0	0	0	3999	3	1404	0.351088	C	0.4146	C	1404
				C160-PRET_S4_L001_R1_001_trimmed	chr15	91947701	C160-Chr15q26.1	G	0	0	1292	2590	0	0	0	3882	3	2590	0.667182	T	0.4109	T	2590
				C160-PRET_S4_L001_R1_001_trimmed	chr7	86736837	C160-Chr7q21.12	C	467	525	0	0	0	0	0	992	3	467	0.470766	A	0.3947	A	467
				C160-PRET_S4_L001_R1_001_trimmed	chr18	26939706	C160-Chr18q11.2	A	3660	2599	0	0	0	0	0	6259	3	2599	0.415242	C	0.3626	C	2599
C160 - A2	10	10.0633	34.07	C160-A2_S9_L001_R1_001_trimmed	chr8	118924519	C160-TNFRSF11B	G	1085	0	1047	0	0	0	0	2132	3	1085	0.508912	A	0.4267	A	1085	1989.91	1961	19045
				C160-A2_S9_L001_R1_001_trimmed	chr3	186725119	C160-KNG1	C	0	947	351	0	0	0	0	1298	3	351	0.270416	G	0.3922	G	351
				C160-A2_S9_L001_R1_001_trimmed	chr10	95207285	C160-XR_007062253.1	T	0	629	0	1161	0	0	0	1790	3	629	0.351397	C	0.2763	C	629
				C160-A2_S9_L001_R1_001_trimmed	chr11	125429973	C160-PKNOX2	G	834	0	2137	0	0	0	0	2971	3	834	0.280714	A	0.2667	A	834
				C160-A2_S9_L001_R1_001_trimmed	chr6	30610369	C160-Chr6p21.33	C	0	214	0	208	0	0	0	422	3	208	0.492891	T	0.4961	T	208
				C160-A2_S9_L001_R1_001_trimmed	chr8	38317445	C160-Chr8p11.23	G	0	272	369	0	0	0	0	641	3	272	0.424337	C	0.4898	C	272
				C160-A2_S9_L001_R1_001_trimmed	chr6	35408486	C160-Chr6p21.2	G	0	695	1894	0	0	0	0	2589	3	695	0.268443	C	0.4146	C	695
				C160-A2_S9_L001_R1_001_trimmed	chr15	91947701	C160-Chr15q26.1	G	0	0	968	1196	0	0	0	2164	3	1196	0.55268	T	0.4109	T	1196
				C160-A2_S9_L001_R1_001_trimmed	chr7	86736837	C160-Chr7q21.12	C	130	263	0	0	0	0	0	393	3	130	0.330789	A	0.3947	A	130
				C160-A2_S9_L001_R1_001_trimmed	chr18	26939706	C160-Chr18q11.2	A	3307	1337	0	1	0	0	0	4645	3	1337	0.287836	C	0.3626	C	1337
C160 - A5	40	8.48684	25.08	C160-A5_S8_L001_R1_001_trimmed	chr8	118924519	C160-TNFRSF11B	G	125	0	1336	0	0	0	0	1461	3	125	0.0855578	A	0.4267	A	125	282.895	1013	11709
				C160-A5_S8_L001_R1_001_trimmed	chr3	186725119	C160-KNG1	C	0	719	46	0	0	0	0	765	3	46	0.0601307	G	0.3922	G	46
				C160-A5_S8_L001_R1_001_trimmed	chr10	95207285	C160-XR_007062253.1	T	0	93	0	1168	0	0	0	1261	3	93	0.073751	C	0.2763	C	93
				C160-A5_S8_L001_R1_001_trimmed	chr11	125429973	C160-PKNOX2	G	58	0	1999	0	0	0	0	2057	3	58	0.0281964	A	0.2667	A	58
				C160-A5_S8_L001_R1_001_trimmed	chr6	30610369	C160-Chr6p21.33	C	0	135	0	18	0	0	0	153	3	18	0.117647	T	0.4961	T	18
				C160-A5_S8_L001_R1_001_trimmed	chr8	38317445	C160-Chr8p11.23	G	0	34	481	0	0	0	0	515	3	34	0.0660194	C	0.4898	C	34
				C160-A5_S8_L001_R1_001_trimmed	chr6	35408486	C160-Chr6p21.2	G	0	109	1602	0	0	0	0	1711	3	109	0.0637054	C	0.4146	C	109
				C160-A5_S8_L001_R1_001_trimmed	chr15	91947701	C160-Chr15q26.1	G	0	0	598	133	0	0	0	731	3	133	0.181943	T	0.4109	T	133
				C160-A5_S8_L001_R1_001_trimmed	chr7	86736837	C160-Chr7q21.12	C	16	162	0	0	0	0	0	178	3	16	0.0898876	A	0.3947	A	16
				C160-A5_S8_L001_R1_001_trimmed	chr18	26939706	C160-Chr18q11.2	A	2673	204	0	0	0	0	0	2877	3	204	0.0709072	C	0.3626	C	204
C160 - A8	73	10.54	36.13	C160-A8_S12_L001_R1_001_trimmed	chr8	118924519	C160-TNFRSF11B	G	64	0	1469	0	0	0	0	1533	3	64	0.0417482	A	0.4267	A	64	124.275	1113	12346
				C160-A8_S12_L001_R1_001_trimmed	chr3	186725119	C160-KNG1	C	0	804	35	0	0	0	0	839	3	35	0.0417163	G	0.3922	G	35
				C160-A8_S12_L001_R1_001_trimmed	chr10	95207285	C160-XR_007062253.1	T	0	54	0	1320	0	0	0	1374	3	54	0.0393013	C	0.2763	C	54
				C160-A8_S12_L001_R1_001_trimmed	chr11	125429973	C160-PKNOX2	G	36	0	2447	0	0	0	0	2483	3	36	0.0144986	A	0.2667	A	36
				C160-A8_S12_L001_R1_001_trimmed	chr6	30610369	C160-Chr6p21.33	C	0	126	0	3	0	0	0	129	3	3	0.0232558	T	0.4961	T	3
				C160-A8_S12_L001_R1_001_trimmed	chr8	38317445	C160-Chr8p11.23	G	0	27	642	0	0	0	0	669	3	27	0.0403587	C	0.4898	C	27
				C160-A8_S12_L001_R1_001_trimmed	chr6	35408486	C160-Chr6p21.2	G	0	40	1808	0	0	0	0	1848	3	40	0.021645	C	0.4146	C	40
				C160-A8_S12_L001_R1_001_trimmed	chr15	91947701	C160-Chr15q26.1	G	0	0	773	79	0	0	0	852	3	79	0.092723	T	0.4109	T	79
				C160-A8_S12_L001_R1_001_trimmed	chr7	86736837	C160-Chr7q21.12	C	9	215	0	0	0	0	0	224	3	9	0.0401786	A	0.3947	A	9
				C160-A8_S12_L001_R1_001_trimmed	chr18	26939706	C160-Chr18q11.2	A	2316	79	0	0	0	0	0	2395	3	79	0.0329854	C	0.3626	C	79
C160 - POST-HD	248	8.84	30.09	C160-X1_S1_L001_R1_001_trimmed	chr8	118924519	C160-TNFRSF11B	G	1	0	1206	0	0	0	0	1207	3	1	0.0008285	A	0.4267	A	1	0.587571	942.5	11134
				C160-X1_S1_L001_R1_001_trimmed	chr3	186725119	C160-KNG1	C	0	808	0	0	0	0	0	808	3	0	0		0.3922	G	0
				C160-X1_S1_L001_R1_001_trimmed	chr10	95207285	C160-XR_007062253.1	T	0	0	0	1077	0	0	0	1077	3	0	0		0.2763	C	0
				C160-X1_S1_L001_R1_001_trimmed	chr11	125429973	C160-PKNOX2	G	0	0	2276	0	0	0	0	2276	3	0	0		0.2667	A	0
				C160-X1_S1_L001_R1_001_trimmed	chr6	30610369	C160-Chr6p21.33	C	0	77	0	0	0	0	0	77	3	0	0		0.4961	T	0
				C160-X1_S1_L001_R1_001_trimmed	chr8	38317445	C160-Chr8p11.23	G	0	0	555	0	0	0	0	555	3	0	0		0.4898	C	0
				C160-X1_S1_L001_R1_001_trimmed	chr6	35408486	C160-Chr6p21.2	G	0	1	1548	0	0	0	0	1549	3	1	0.000645578	C	0.4146	C	1
				C160-X1_S1_L001_R1_001_trimmed	chr15	91947701	C160-Chr15q26.1	G	0	0	757	0	0	0	0	757	3	0	0		0.4109	T	0
				C160-X1_S1_L001_R1_001_trimmed	chr7	86736837	C160-Chr7q21.12	C	0	197	0	0	0	0	0	197	3	0	0		0.3947	A	0
				C160-X1_S1_L001_R1_001_trimmed	chr18	26939706	C160-Chr18q11.2	A	2631	0	0	0	0	0	0	2631	3	0	0		0.3626	C	0
C160 - POST-RT	321	6.53	20.88	C160-X2_S6_L001_R1_001_trimmed	chr8	118924519	C160-TNFRSF11B	G	0	0	409	0	0	0	0	409	3	0	0		0.4267	A	0	0	241	2929
				C160-X2_S6_L001_R1_001_trimmed	chr3	186725119	C160-KNG1	C	0	235	0	0	0	0	0	235	3	0	0		0.3922	G	0
				C160-X2_S6_L001_R1_001_trimmed	chr10	95207285	C160-XR_007062253.1	T	0	0	0	247	0	0	0	247	3	0	0		0.2763	C	0
				C160-X2_S6_L001_R1_001_trimmed	chr11	125429973	C160-PKNOX2	G	0	0	588	0	0	0	0	588	3	0	0		0.2667	A	0
				C160-X2_S6_L001_R1_001_trimmed	chr6	30610369	C160-Chr6p21.33	C	0	52	0	0	0	0	0	52	3	0	0		0.4961	T	0
				C160-X2_S6_L001_R1_001_trimmed	chr8	38317445	C160-Chr8p11.23	G	0	0	140	0	0	0	0	140	3	0	0		0.4898	C	0
				C160-X2_S6_L001_R1_001_trimmed	chr6	35408486	C160-Chr6p21.2	G	0	0	380	0	0	0	0	380	3	0	0		0.4146	C	0
				C160-X2_S6_L001_R1_001_trimmed	chr15	91947701	C160-Chr15q26.1	G	0	0	185	0	0	0	0	185	3	0	0		0.4109	T	0
				C160-X2_S6_L001_R1_001_trimmed	chr7	86736837	C160-Chr7q21.12	C	0	67	0	0	0	0	0	67	3	0	0		0.3947	A	0
				C160-X2_S6_L001_R1_001_trimmed	chr18	26939706	C160-Chr18q11.2	A	626	0	0	0	0	0	0	626	3	0	0		0.3626	C	0
C160 - MT4	466	6.75	21.6	C160-10192021_S6	chr8	118924519	C160-TNFRSF11B	G	0	0	2094	0	0	0	0	2094	3	0	0		0.4267	A	0	0.3125	707	8053
				C160-10192021_S6	chr3	186725119	C160-KNG1	C	0	493	0	0	0	0	0	493	3	0	0		0.3922	G	0
				C160-10192021_S6	chr10	95207285	C160-XR_007062253.1	T	0	0	0	707	0	0	0	707	3	0	0		0.2763	C	0
				C160-10192021_S6	chr11	125429973	C160-PKNOX2	G	0	0	1217	0	0	0	0	1217	3	0	0		0.2667	A	0
																					0.4961	T
				C160-10192021_S6	chr8	38317445	C160-Chr8p11.23	G	0	0	361	0	0	0	0	361	3	0	0		0.4898	C	0
				C160-10192021_S6	chr6	35408486	C160-Chr6p21.2	G	0	0	1194	0	0	0	0	1194	3	0	0		0.4146	C	0
				C160-10192021_S6	chr15	91947701	C160-Chr15q26.1	G	0	0	569	0	0	0	0	569	3	0	0		0.4109	T	0
				C160-10192021_S6	chr7	86736837	C160-Chr7q21.12	C	0	131	0	0	0	0	0	131	3	0	0		0.3947	A	0
				C160-10192021_S6	chr18	26939706	C160-Chr18q11.2	A	1286	1	0	0	0	0	0	1287	3	1	0.000777001	C	0.3626	C	1
C160 - FU-1Y2M	928	9.19605	34.945	C160-1242023_S14	chr8	118924519	C160-TNFRSF11B	G	0	0	778	0	0	0	0	778	3	0	0		0.4267	A	0	0	267	2977
				C160-1242023_S14	chr3	186725119	C160-KNG1	C	0	244	0	0	0	0	0	244	3	0	0		0.3922	G	0
				C160-1242023_S14	chr10	95207285	C160-XR_007062253.1	T	0	0	0	116	0	0	0	116	3	0	0		0.2763	C	0
				C160-1242023_S14	chr11	125429973	C160-PKNOX2	G	0	0	466	0	0	0	0	466	3	0	0		0.2667	A	0
																					0.4961	T
				C160-1242023_S14	chr8	38317445	C160-Chr8p11.23	G	0	0	194	0	0	0	0	194	3	0	0		0.4898	C	0
				C160-1242023_S14	chr6	35408486	C160-Chr6p21.2	G	0	0	479	0	0	0	0	479	3	0	0		0.4146	C	0
				C160-1242023_S14	chr15	91947701	C160-Chr15q26.1	G	0	0	364	0	0	0	0	364	3	0	0		0.4109	T	0
				C160-1242023_S14	chr7	86736837	C160-Chr7q21.12	C	0	69	0	0	0	0	0	69	3	0	0		0.3947	A	0
				C160-1242023_S14	chr18	26939706	C160-Chr18q11.2	A	267	0	0	0	0	0	0	267	3	0	0		0.3626	C	0

## Sheet: C166
Patient	C166
Age at diagnosis	2 years
Sample	Days	cfDNA Conc (ng/ml plasma)	cfDNA Input (ng)	Sequencing Sample ID	Contig	Position	Assay	Reference	A	C	G	T	I	D	N	Coverage	Consensus group size	Max Non-ref Allele Count	Max Non-ref Allele Frequency	Max Non-ref Allele	WGS Non-ref Allele Frequency	WGS Non-ref Allele	Matching Allele	MTM/ml plasma	Median Coverage	Mean Coverage
C166 - PRE-T	0	807.692	45.82	C166-PRET_S2_L001_R1_001_trimmed	chr9	92501026	C166-CENPP	G	0	0	1779	1176	0	0	0	2955	3	1176	0.3979695431472081	T	0.4931	T	1176	165046	2670	27359
				C166-PRET_S2_L001_R1_001_trimmed	chr19	58440011	C166-ZNF324B	G	0	0	2713	1838	0	0	0	4551	3	1838	0.4038672819160624	T	0.4802	T	1838
				C166-PRET_S2_L001_R1_001_trimmed	chr8	22688823	C166-Chr8p21.3	C	2189	3161	0	0	0	0	0	5350	3	2189	0.4091588785046729	A	0.451	A	2189
				C166-PRET_S2_L001_R1_001_trimmed	chr1	225828851	C166-EPHX1	C	441	2799	0	0	0	0	0	3240	3	441	0.1361111111111111	A	0.4476	A	441
				C166-PRET_S2_L001_R1_001_trimmed	chr13	74231182	C166-Chr13q22.1	C	0	394	262	0	0	0	0	656	3	262	0.39939024390243905	G	0.4257	G	262
				C166-PRET_S2_L001_R1_001_trimmed	chr6	148965324	C166-Chr6q25.1	A	1266	0	0	777	0	0	0	2043	3	777	0.3803230543318649	T	0.4189	T	777
				C166-PRET_S2_L001_R1_001_trimmed	chr16	5008486	C166-SEC14L5	C	0	1648	0	879	0	0	0	2527	3	879	0.34784329244163037	T	0.4023	T	879
				C166-PRET_S2_L001_R1_001_trimmed	chr5	150123047	C166-PDGFRB	C	994	1819	0	0	0	0	0	2813	3	994	0.3533594027728404	A	0.3981	A	994
				C166-PRET_S2_L001_R1_001_trimmed	chr1	35641382	C166-PSMB2	G	0	0	1261	228	0	0	0	1489	3	228	0.15312290127602418	T	0.3973	T	228
				C166-PRET_S2_L001_R1_001_trimmed	chr7	8432504	C166-Chr7p21.3	T	0	0	579	1156	0	0	0	1735	3	579	0.3337175792507205	G	0.3799	G	579

## Sheet: C189
Patient	C189
Age at Diagnosis	2 years
Sample	Days	cfDNA Conc (ng/ml plasma)	cfDNA Input (ng)	Sequencing Sample ID	Contig	Position	Assay	Reference	A	C	G	T	I	D	N	Coverage	Consensus group size	Max Non-ref Allele Count	Max Non-ref Allele Frequency	Max Non-ref Allele	WGS Non-ref Allele Frequency	WGS Non-ref Allele	Matching Allele	MTM/ml plasma	Median Coverage	Total Coverage
C189 - PRE-T3	0	1845	84.34	C189-11282020_S2	chr1	3775473	C189-SMIM1	C	0	152	0	1566	0	0	0	1718	3	1566	0.911525	T	0.821782	T	1566	321792	3518	29227
				C189-11282020_S2	chr15	84868269	C189-ALPK3	C	2089	2506	0	0	0	0	0	4595	3	2089	0.454625	A	0.426174	A	2089
				C189-11282020_S2	chr2	29220829	C189-ALK	G	0	0	1958	1560	0	0	0	3518	3	1560	0.443434	T	0.456311	T	1560
				C189-11282020_S2	chr20	38565445	C189-RALGAPB	G	0	0	1985	1555	0	0	0	3540	3	1555	0.439266	T	0.408654	T	1555
				C189-11282020_S2	chr5	55031496	C189-GZMK	G	0	0	1894	1802	0	0	0	3696	3	1802	0.487554	T	0.408163	T	1802
				C189-11282020_S2	chr5	124641255	C189-ZNF608	G	0	0	3159	912	0	0	0	4071	3	912	0.224024	T	0.345679	T	912
				C189-11282020_S2	chr8	125059453	C189-WASHC5	G	0	0	1367	1188	0	0	0	2555	3	1188	0.464971	T	0.48538	T	1188
				C189-11282020_S2	chr9	136839819	C189-RABL6	C	0	1282	0	1033	0	0	0	2315	3	1033	0.44622	T	0.413793103	T	1033
				C189-11282020_S2	chrX	108733077	C189-IRS4	G	0	0	214	3005	0	0	0	3219	3	3005	0.93352	T	0.860465	T	3005
C189 - A2	10	6.32	16.68	C189-12082020_S7	chr1	3775473	C189-SMIM1	C	0	1	0	0	0	0	0	1	3	0	0		0.821782	T	0	34.8585	17.5	1512
				C189-12082020_S7	chr15	84868269	C189-ALPK3	C	57	1086	0	0	0	0	0	1143	3	57	0.0498688	A	0.426174	A	57
				C189-12082020_S7	chr2	29220829	C189-ALK	G	0	0	1	0	0	0	0	1	3	0	0		0.456311	T	0
				C189-12082020_S7	chr20	38565445	C189-RALGAPB	G	0	0	7	0	0	0	0	7	3	0	0		0.408654	T	0
				C189-12082020_S7	chr5	55031496	C189-GZMK	G	0	0	227	24	0	0	0	251	3	24	0.0956175	T	0.408163	T	24
				C189-12082020_S7	chr5	124641255	C189-ZNF608	G	0	0	73	7	0	0	0	80	3	7	0.0875	T	0.345679	T	7
																					0.48538	T	0
				C189-12082020_S7	chr9	136839819	C189-RABL6	C	0	1	0	0	0	0	0	1	3	0	0		0.413793103	T	0
				C189-12082020_S7	chrX	108733077	C189-IRS4	G	0	0	24	4	0	0	0	28	3	4	0.142857	T	0.860465	T	4
C189 - A3	20	20.78	71.23	C189-12182020_S3	chr1	3775473	C189-SMIM1	C	1	1683	0	25	0	0	0	1709	3	25	0.0146284	T	0.821782	T	25	80.226	2853	25216
				C189-12182020_S3	chr15	84868269	C189-ALPK3	C	37	4656	0	0	0	0	0	4693	3	37	0.00788408	A	0.426174	A	37
				C189-12182020_S3	chr2	29220829	C189-ALK	G	0	0	3280	27	0	0	0	3307	3	27	0.0081645	T	0.456311	T	27
				C189-12182020_S3	chr20	38565445	C189-RALGAPB	G	0	0	3053	37	0	0	0	3090	3	37	0.0119741	T	0.408654	T	37
				C189-12182020_S3	chr5	55031496	C189-GZMK	G	0	0	3085	35	0	0	0	3120	3	35	0.0112179	T	0.408163	T	35
				C189-12182020_S3	chr5	124641255	C189-ZNF608	G	0	0	2826	27	0	0	0	2853	3	27	0.00946372	T	0.345679	T	27
				C189-12182020_S3	chr8	125059453	C189-WASHC5	G	0	0	2422	17	0	0	0	2439	3	17	0.00697007	T	0.48538	T	17
				C189-12182020_S3	chr9	136839819	C189-RABL6	C	0	1626	0	24	0	0	0	1650	3	24	0.0145455	T	0.413793103	T	24
				C189-12182020_S3	chrX	108733077	C189-IRS4	G	0	0	2309	46	0	0	0	2355	3	46	0.0195329	T	0.860465	T	46
C189 - A8	74	5.77	18																		0.821782	T	0	0	11	2408
				C189-2102021_S2	chr15	84868269	C189-ALPK3	C	0	2050	0	0	0	0	0	2050	3	0	0		0.426174	A	0
				C189-2102021_S2	chr2	29220829	C189-ALK	G	0	0	2	0	0	0	0	2	3	0	0		0.456311	T	0
				C189-2102021_S2	chr20	38565445	C189-RALGAPB	G	0	0	6	0	0	0	0	6	3	0	0		0.408654	T	0
				C189-2102021_S2	chr5	55031496	C189-GZMK	G	0	0	287	0	0	0	0	287	3	0	0		0.408163	T	0
				C189-2102021_S2	chr5	124641255	C189-ZNF608	G	0	0	51	0	0	0	0	51	3	0	0		0.345679	T	0
				C189-2102021_S2	chr8	125059453	C189-WASHC5	G	0	0	1	0	0	0	0	1	3	0	0		0.48538	T	0
																					0.413793103	T	0
				C189-2102021_S2	chrX	108733077	C189-IRS4	G	0	0	11	0	0	0	0	11	3	0	0		0.860465	T	0
C189 - POSTOP	110	18.83	64.37	C189-3182021_S4	chr1	3775473	C189-SMIM1	C	1	1919	0	0	0	0	0	1920	3	1	0.000520833	A	0.821782	T	0	0.877583	2898	26830
				C189-3182021_S4	chr15	84868269	C189-ALPK3	C	0	4867	0	0	0	0	0	4867	3	0	0		0.426174	A	0
				C189-3182021_S4	chr2	29220829	C189-ALK	G	0	0	3404	0	0	0	0	3404	3	0	0		0.456311	T	0
				C189-3182021_S4	chr20	38565445	C189-RALGAPB	G	0	0	3516	1	0	0	0	3517	3	1	0.000284333	T	0.408654	T	1
				C189-3182021_S4	chr5	55031496	C189-GZMK	G	0	0	3431	0	0	0	0	3431	3	0	0		0.408163	T	0
				C189-3182021_S4	chr5	124641255	C189-ZNF608	G	0	0	2898	0	0	0	0	2898	3	0	0		0.345679	T	0
				C189-3182021_S4	chr8	125059453	C189-WASHC5	G	0	0	2424	1	0	0	0	2425	3	1	0.000412371	T	0.48538	T	1
				C189-3182021_S4	chr9	136839819	C189-RABL6	C	0	1688	0	1	0	0	0	1689	3	1	0.000592066	T	0.413793103	T	1
				C189-3182021_S4	chrX	108733077	C189-IRS4	G	0	0	2679	0	0	0	0	2679	3	0	0		0.860465	T	0
C189 - MT1	256	7.67	26.4	C189-8112021_S11	chr1	3775473	C189-SMIM1	C	0	1	0	0	0	0	0	1	3	0	0		0.821782	T	0	0	13	1555
				C189-8112021_S11	chr15	84868269	C189-ALPK3	C	0	1281	0	0	0	0	0	1281	3	0	0		0.426174	A	0
				C189-8112021_S11	chr2	29220829	C189-ALK	G	0	0	1	0	0	0	0	1	3	0	0		0.456311	T	0
				C189-8112021_S11	chr20	38565445	C189-RALGAPB	G	0	0	7	0	0	0	0	7	3	0	0		0.408654	T	0
				C189-8112021_S11	chr5	55031496	C189-GZMK	G	0	0	219	0	0	0	0	219	3	0	0		0.408163	T	0
				C189-8112021_S11	chr5	124641255	C189-ZNF608	G	0	0	33	0	0	0	0	33	3	0	0		0.345679	T	0
																					0.48538	T	0
																					0.413793103	T	0
				C189-8112021_S11	chrX	108733077	C189-IRS4	G	0	0	13	0	0	0	0	13	3	0	0		0.860465	T	0
C189 - MT2	312	20.79	105.56																		0.821782	T		1310.31	9.5	21826
				C189-1062021_S8	chr15	84868269	C189-ALPK3	C	6356	14458	0	0	0	0	0	20814	3	6356	0.305371	A	0.426174	A	6356
				C189-1062021_S8	chr2	29220829	C189-ALK	G	0	0	7	2	0	0	0	9	3	2	0.222222	T	0.456311	T	2
				C189-1062021_S8	chr20	38565445	C189-RALGAPB	G	0	0	6	3	0	0	0	9	3	3	0.333333	T	0.408654	T	3
				C189-1062021_S8	chr5	55031496	C189-GZMK	G	0	0	629	272	0	0	0	901	3	272	0.301887	T	0.408163	T	272
				C189-1062021_S8	chr5	124641255	C189-ZNF608	G	0	0	63	12	0	0	0	75	3	12	0.16	T	0.345679	T	12
				C189-1062021_S8	chr8	125059453	C189-WASHC5	G	0	0	5	1	0	0	0	6	3	1	0.166667	T	0.48538	T	1
				C189-1062021_S8	chr9	136839819	C189-RABL6	C	0	2	0	0	0	0	0	2	3	0	0		0.413793103	T	0
				C189-1062021_S8	chrX	108733077	C189-IRS4	G	0	0	3	7	0	0	0	10	3	7	0.7	T	0.860465	T	7
C189 - PRE-L	352	19.65	67.37	C189-11152021_S5	chr1	3775473	C189-SMIM1	C	0	1842	0	2	0	0	0	1844	3	2	0.0010846	T	0.821782	T	2	6.12513	2921	24566
				C189-11152021_S5	chr15	84868269	C189-ALPK3	C	4	4327	0	0	0	0	0	4331	3	4	0.000923574	A	0.426174	A	4
				C189-11152021_S5	chr2	29220829	C189-ALK	G	0	0	3104	1	0	0	0	3105	3	1	0.000322061	T	0.456311	T	1
				C189-11152021_S5	chr20	38565445	C189-RALGAPB	G	0	0	3271	4	0	0	0	3275	3	4	0.00122137	T	0.408654	T	4
				C189-11152021_S5	chr5	55031496	C189-GZMK	G	0	0	3157	1	0	0	0	3158	3	1	0.000316656	T	0.408163	T	1
				C189-11152021_S5	chr5	124641255	C189-ZNF608	G	0	0	2919	2	0	0	0	2921	3	2	0.000684697	T	0.345679	T	2
				C189-11152021_S5	chr8	125059453	C189-WASHC5	G	0	0	2215	0	0	0	0	2215	3	0	0		0.48538	T	0
				C189-11152021_S5	chr9	136839819	C189-RABL6	C	0	1357	0	4	0	0	0	1361	3	4	0.00293902	T	0.413793103	T	4
				C189-11152021_S5	chrX	108733077	C189-IRS4	G	0	0	2353	3	0	0	0	2356	3	3	0.00127334	T	0.860465	T	3
C189 - L1	394	17.25	59.14	C189-12272021_S3	chr1	3775473	C189-SMIM1	C	0	29	0	0	0	0	0	29	3	0	0		0.821782	T	0	0.291681	222	8151
				C189-12272021_S3	chr15	84868269	C189-ALPK3	C	1	4921	0	0	0	0	0	4922	3	1	0.000203169	A	0.426174	A	1
				C189-12272021_S3	chr2	29220829	C189-ALK	G	0	0	69	0	0	0	0	69	3	0	0		0.456311	T	0
				C189-12272021_S3	chr20	38565445	C189-RALGAPB	G	0	0	222	0	0	0	0	222	3	0	0		0.408654	T	0
				C189-12272021_S3	chr5	55031496	C189-GZMK	G	0	0	1790	0	0	0	0	1790	3	0	0		0.408163	T	0
				C189-12272021_S3	chr5	124641255	C189-ZNF608	G	0	0	766	0	0	0	0	766	3	0	0		0.345679	T	0
				C189-12272021_S3	chr8	125059453	C189-WASHC5	G	0	0	17	0	0	0	0	17	3	0	0		0.48538	T	0
				C189-12272021_S3	chr9	136839819	C189-RABL6	C	0	5	0	0	0	0	0	5	3	0	0		0.413793103	T	0
				C189-12272021_S3	chrX	108733077	C189-IRS4	G	0	0	331	0	0	0	0	331	3	0	0		0.860465	T	0
C189 - L2	416	16.2	55.54	C189-1182022_S4	chr1	3775473	C189-SMIM1	C	0	18	0	0	0	0	0	18	3	0	0		0.821782	T	0	0	200	7979
				C189-1182022_S4	chr15	84868269	C189-ALPK3	C	0	4786	0	0	0	0	0	4786	3	0	0		0.426174	A	0
				C189-1182022_S4	chr2	29220829	C189-ALK	G	0	0	59	0	0	0	0	59	3	0	0		0.456311	T	0
				C189-1182022_S4	chr20	38565445	C189-RALGAPB	G	0	0	200	0	0	0	0	200	3	0	0		0.408654	T	0
				C189-1182022_S4	chr5	55031496	C189-GZMK	G	0	0	1828	0	0	0	0	1828	3	0	0		0.408163	T	0
				C189-1182022_S4	chr5	124641255	C189-ZNF608	G	0	0	740	0	0	0	0	740	3	0	0		0.345679	T	0
				C189-1182022_S4	chr8	125059453	C189-WASHC5	G	0	0	22	0	0	0	0	22	3	0	0		0.48538	T	0
				C189-1182022_S4	chr9	136839819	C189-RABL6	C	0	11	0	0	0	0	0	11	3	0	0		0.413793103	T	0
				C189-1182022_S4	chrX	108733077	C189-IRS4	G	0	0	315	0	0	0	0	315	3	0	0		0.860465	T	0
C189 - L3	436	8.44	28.93	C189-272022_S6	chr1	3775473	C189-SMIM1	C	0	4	0	0	0	0	0	4	3	0	0		0.821782	T	0	0.291739	104	3281
				C189-272022_S6	chr15	84868269	C189-ALPK3	C	1	2260	0	0	0	0	0	2261	3	1	0.000442282	A	0.426174	A	1
				C189-272022_S6	chr2	29220829	C189-ALK	G	0	0	2	0	0	0	0	2	3	0	0		0.456311	T	0
				C189-272022_S6	chr20	38565445	C189-RALGAPB	G	0	0	51	0	0	0	0	51	3	0	0		0.408654	T	0
				C189-272022_S6	chr5	55031496	C189-GZMK	G	0	0	615	0	0	0	0	615	3	0	0		0.408163	T	0
				C189-272022_S6	chr5	124641255	C189-ZNF608	G	0	0	244	0	0	0	0	244	3	0	0		0.345679	T	0
																					0.48538	T
				C189-272022_S6	chrX	108733077	C189-IRS4	G	0	0	104	0	0	0	0	104	3	0	0		0.413793103	T	0
																					0.860465	T
C189 - L4	457	8.1	27.77	C189-2282022_S9	chr1	3775473	C189-SMIM1	C	0	1	0	0	0	0	0	1	3	0	0		0.821782	T	0	0	20	2285
				C189-2282022_S9	chr15	84868269	C189-ALPK3	C	0	1757	0	0	0	0	0	1757	3	0	0		0.426174	A	0
				C189-2282022_S9	chr2	29220829	C189-ALK	G	0	0	3	0	0	0	0	3	3	0	0		0.456311	T	0
				C189-2282022_S9	chr20	38565445	C189-RALGAPB	G	0	0	20	0	0	0	0	20	3	0	0		0.408654	T	0
				C189-2282022_S9	chr5	55031496	C189-GZMK	G	0	0	378	0	0	0	0	378	3	0	0		0.408163	T	0
				C189-2282022_S9	chr5	124641255	C189-ZNF608	G	0	0	105	0	0	0	0	105	3	0	0		0.345679	T	0
				C189-2282022_S9	chr8	125059453	C189-WASHC5	G	0	0	1	0	0	0	0	1	3	0	0		0.48538	T	0
																					0.413793103	T
				C189-2282022_S9	chrX	108733077	C189-IRS4	G	0	0	20	0	0	0	0	20	3	0	0		0.860465	T	0
C189 - L5	478	9	30.86	C189-3212022_S1	chr1	3775473	C189-SMIM1	C	0	1	0	0	0	0	0	1	3	0	0		0.821782	T	0	0	21	3054
																					0.426174	A
				C189-3212022_S1	chr15	84868269	C189-ALPK3	C	0	2475	0	0	0	0	0	2475	3	0	0		0.456311	T	0
				C189-3212022_S1	chr2	29220829	C189-ALK	G	0	0	5	0	0	0	0	5	3	0	0		0.408654	T	0
				C189-3212022_S1	chr20	38565445	C189-RALGAPB	G	0	0	12	0	0	0	0	12	3	0	0		0.408163	T	0
				C189-3212022_S1	chr5	55031496	C189-GZMK	G	0	0	446	0	0	0	0	446	3	0	0		0.345679	T	0
				C189-3212022_S1	chr5	124641255	C189-ZNF608	G	0	0	83	0	0	0	0	83	3	0	0		0.48538	T	0
				C189-3212022_S1	chr8	125059453	C189-WASHC5	G	0	0	2	0	0	0	0	2	3	0	0		0.413793103	T	0
				C189-3212022_S1	chrX	108733077	C189-IRS4	G	0	0	30	0	0	0	0	30	3	0	0		0.860465	T	0
C189 - L6	499	7.13	22.8	C189-4112022_S10	chr1	3775473	C189-SMIM1	C	0	2	0	0	0	0	0	2	3	0	0		0.821782	T	0	0	13	2353
				C189-4112022_S10	chr15	84868269	C189-ALPK3	C	0	1803	0	0	0	0	0	1803	3	0	0		0.426174	A	0
				C189-4112022_S10	chr2	29220829	C189-ALK	G	0	0	2	0	0	0	0	2	3	0	0		0.456311	T	0
				C189-4112022_S10	chr20	38565445	C189-RALGAPB	G	0	0	13	0	0	0	0	13	3	0	0		0.408654	T	0
				C189-4112022_S10	chr5	55031496	C189-GZMK	G	0	0	372	0	0	0	0	372	3	0	0		0.408163	T	0
				C189-4112022_S10	chr5	124641255	C189-ZNF608	G	0	0	132	0	0	0	0	132	3	0	0		0.345679	T	0
				C189-4112022_S10	chr8	125059453	C189-WASHC5	G	0	0	1	0	0	0	0	1	3	0	0		0.48538	T	0
				C189-4112022_S10	chr9	136839819	C189-RABL6	C	0	1	0	0	0	0	0	1	3	0	0		0.413793103	T	0
				C189-4112022_S10	chrX	108733077	C189-IRS4	G	0	0	27	0	0	0	0	27	3	0	0		0.860465	T	0
C189 - L8	541	10.38	31.45	C189-5232022_S13	chr1	3775473	C189-SMIM1	C	0	3	0	0	0	0	0	3	3	0	0		0.821782	T	0	0	73	3416
				C189-5232022_S13	chr15	84868269	C189-ALPK3	C	0	2339	0	0	0	0	0	2339	3	0	0		0.426174	A	0
				C189-5232022_S13	chr2	29220829	C189-ALK	G	0	0	9	0	0	0	0	9	3	0	0		0.456311	T	0
				C189-5232022_S13	chr20	38565445	C189-RALGAPB	G	0	0	43	0	0	0	0	43	3	0	0		0.408654	T	0
				C189-5232022_S13	chr5	55031496	C189-GZMK	G	0	0	688	0	0	0	0	688	3	0	0		0.408163	T	0
				C189-5232022_S13	chr5	124641255	C189-ZNF608	G	0	0	229	0	0	0	0	229	3	0	0		0.345679	T	0
				C189-5232022_S13	chr8	125059453	C189-WASHC5	G	0	0	2	0	0	0	0	2	3	0	0		0.48538	T	0
																					0.413793103	T
				C189-5232022_S13	chrX	108733077	C189-IRS4	G	0	0	103	0	0	0	0	103	3	0	0		0.860465	T	0
C189 - L9	563	17.3	49.2	C189-6142022_S5	chr1	3775473	C189-SMIM1	C	0	5	0	0	0	0	0	5	3	0	0		0.821782	T	0	0.351626	74	5178
				C189-6142022_S5	chr15	84868269	C189-ALPK3	C	0	3609	0	0	0	0	0	3609	3	0	0		0.426174	A	0
				C189-6142022_S5	chr2	29220829	C189-ALK	G	0	0	10	0	0	0	0	10	3	0	0		0.456311	T	0
				C189-6142022_S5	chr20	38565445	C189-RALGAPB	G	0	0	74	0	0	0	0	74	3	0	0		0.408654	T	0
				C189-6142022_S5	chr5	55031496	C189-GZMK	G	0	0	1015	1	0	0	0	1016	3	1	0.000984252	T	0.408163	T	1
				C189-6142022_S5	chr5	124641255	C189-ZNF608	G	0	0	329	0	0	0	0	329	3	0	0		0.345679	T	0
				C189-6142022_S5	chr8	125059453	C189-WASHC5	G	0	0	5	0	0	0	0	5	3	0	0		0.48538	T	0
				C189-6142022_S5	chr9	136839819	C189-RABL6	C	0	4	0	0	0	0	0	4	3	0	0		0.413793103	T	0
				C189-6142022_S5	chrX	108733077	C189-IRS4	G	0	0	126	0	0	0	0	126	3	0	0		0.860465	T	0
C189 - L10	583	21.9	38.93	C189-742022_S6	chr1	3775473	C189-SMIM1	C	0	22	0	0	0	0	0	22	3	0	0		0.821782	T	0	2.81274	152	6199
				C189-742022_S6	chr15	84868269	C189-ALPK3	C	3	3705	0	0	0	0	0	3708	3	3	0.000809061	A	0.426174	A	3
				C189-742022_S6	chr2	29220829	C189-ALK	G	0	0	62	0	0	0	0	62	3	0	0		0.456311	T	0
				C189-742022_S6	chr20	38565445	C189-RALGAPB	G	0	0	152	0	0	0	0	152	3	0	0		0.408654	T	0
				C189-742022_S6	chr5	55031496	C189-GZMK	G	0	0	1338	0	0	0	0	1338	3	0	0		0.408163	T	0
				C189-742022_S6	chr5	124641255	C189-ZNF608	G	0	0	582	1	0	0	0	583	3	1	0.00171527	T	0.345679	T	1
				C189-742022_S6	chr8	125059453	C189-WASHC5	G	0	0	13	0	0	0	0	13	3	0	0		0.48538	T	0
				C189-742022_S6	chr9	136839819	C189-RABL6	C	0	8	0	0	0	0	0	8	3	0	0		0.413793103	T	0
				C189-742022_S6	chrX	108733077	C189-IRS4	G	0	0	312	1	0	0	0	313	3	1	0.00319489	T	0.860465	T	1
C189 - L11	604	9.08	27.6																		0.821782	T		7.56667	48.5	3354
				C189-7252022_S3	chr15	84868269	C189-ALPK3	C	12	2465	0	0	0	0	0	2477	3	12	0.00484457	A	0.426174	A	12
				C189-7252022_S3	chr2	29220829	C189-ALK	G	0	0	2	0	0	0	0	2	3	0	0		0.456311	T	0
				C189-7252022_S3	chr20	38565445	C189-RALGAPB	G	0	0	27	1	0	0	0	28	3	1	0.0357143	T	0.408654	T	1
				C189-7252022_S3	chr5	55031496	C189-GZMK	G	0	0	583	5	0	0	0	588	3	5	0.0085034	T	0.408163	T	5
				C189-7252022_S3	chr5	124641255	C189-ZNF608	G	0	0	187	1	0	0	0	188	3	1	0.00531915	T	0.345679	T	1
				C189-7252022_S3	chr8	125059453	C189-WASHC5	G	0	0	1	0	0	0	0	1	3	0	0		0.48538	T	0
				C189-7252022_S3	chr9	136839819	C189-RABL6	C	0	1	0	0	0	0	0	1	3	0	0		0.413793103	T	0
				C189-7252022_S3	chrX	108733077	C189-IRS4	G	0	0	65	4	0	0	0	69	3	4	0.057971	T	0.860465	T	4
C189 - L12	625	19.31	49.44	C189-8152022_S7	chr1	3775473	C189-SMIM1	C	0	9	0	1	0	0	0	10	3	1	0.1	T	0.821782	T	1	41.7915	128	4685
				C189-8152022_S7	chr15	84868269	C189-ALPK3	C	58	2890	0	0	0	0	0	2948	3	58	0.0196744	A	0.426174	A	58
				C189-8152022_S7	chr2	29220829	C189-ALK	G	0	0	33	0	0	0	0	33	3	0	0		0.456311	T	0
				C189-8152022_S7	chr20	38565445	C189-RALGAPB	G	0	0	127	1	0	0	0	128	3	1	0.0078125	T	0.408654	T	1
				C189-8152022_S7	chr5	55031496	C189-GZMK	G	0	0	946	32	0	0	0	978	3	32	0.0327198	T	0.408163	T	32
				C189-8152022_S7	chr5	124641255	C189-ZNF608	G	0	0	384	8	0	0	0	392	3	8	0.0204082	T	0.345679	T	8
				C189-8152022_S7	chr8	125059453	C189-WASHC5	G	0	0	6	0	0	0	0	6	3	0	0		0.48538	T	0
				C189-8152022_S7	chr9	136839819	C189-RABL6	C	0	3	0	0	0	0	0	3	3	0	0		0.413793103	T	0
				C189-8152022_S7	chrX	108733077	C189-IRS4	G	0	0	180	7	0	0	0	187	3	7	0.0374332	T	0.860465	T	7
C189 - L13	646	15.26	44.4	C189-952022_S15	chr1	3775473	C189-SMIM1	C	0	185	0	17	0	0	0	202	3	17	0.0841584	T	0.821782	T	17	151.225	805	8174
				C189-952022_S15	chr15	84868269	C189-ALPK3	C	129	3213	0	0	0	0	0	3342	3	129	0.0385996	A	0.426174	A	129
				C189-952022_S15	chr2	29220829	C189-ALK	G	0	0	253	13	0	0	0	266	3	13	0.0488722	T	0.456311	T	13
				C189-952022_S15	chr20	38565445	C189-RALGAPB	G	0	0	891	37	0	0	0	928	3	37	0.0398707	T	0.408654	T	37
				C189-952022_S15	chr5	55031496	C189-GZMK	G	0	0	1326	77	0	0	0	1403	3	77	0.0548824	T	0.408163	T	77
				C189-952022_S15	chr5	124641255	C189-ZNF608	G	0	0	1099	73	0	0	0	1172	3	73	0.0622867	T	0.345679	T	73
				C189-952022_S15	chr8	125059453	C189-WASHC5	G	0	0	36	0	0	0	0	36	3	0	0		0.48538	T	0
				C189-952022_S15	chr9	136839819	C189-RABL6	C	0	19	0	1	0	0	0	20	3	1	0.05	T	0.413793103	T	1
				C189-952022_S15	chrX	108733077	C189-IRS4	G	0	0	712	93	0	0	0	805	3	93	0.115528	T	0.860465	T	93
C189 - L14	661	15.83	50.64	C189-9202022_S6	chr1	3775473	C189-SMIM1	C	0	26	0	2	0	0	0	28	3	2	0.0714286	T	0.821782	T	2	633.638	193	18840
				C189-9202022_S6	chr15	84868269	C189-ALPK3	C	1399	12448	0	0	0	0	0	13847	3	1399	0.101033	A	0.426174	A	1399
				C189-9202022_S6	chr2	29220829	C189-ALK	G	0	0	22	3	0	0	0	25	3	3	0.12	T	0.456311	T	3
				C189-9202022_S6	chr20	38565445	C189-RALGAPB	G	0	0	161	32	0	0	0	193	3	32	0.165803	T	0.408654	T	32
				C189-9202022_S6	chr5	55031496	C189-GZMK	G	0	0	2498	331	0	0	0	2829	3	331	0.117002	T	0.408163	T	331
				C189-9202022_S6	chr5	124641255	C189-ZNF608	G	0	0	1237	150	0	0	0	1387	3	150	0.108147	T	0.345679	T	150
				C189-9202022_S6	chr8	125059453	C189-WASHC5	G	0	0	3	0	0	0	0	3	3	0	0		0.48538	T	0
				C189-9202022_S6	chr9	136839819	C189-RABL6	C	0	1	0	0	0	0	0	1	3	0	0		0.413793103	T	0
				C189-9202022_S6	chrX	108733077	C189-IRS4	G	0	0	417	110	0	0	0	527	3	110	0.208729	T	0.860465	T	110
C189 - L15	670	60	96	C189-9292022_S7	chr1	3775473	C189-SMIM1	C	0	7	0	6	0	0	0	13	3	6	0.461538	T	0.821782	T	6	4255	70	27041
				C189-9292022_S7	chr15	84868269	C189-ALPK3	C	5498	16395	0	0	0	0	0	21893	3	5498	0.25113	A	0.426174	A	5498
				C189-9292022_S7	chr2	29220829	C189-ALK	G	0	0	10	3	0	0	0	13	3	3	0.230769	T	0.456311	T	3
				C189-9292022_S7	chr20	38565445	C189-RALGAPB	G	0	0	50	20	0	0	0	70	3	20	0.285714	T	0.408654	T	20
				C189-9292022_S7	chr5	55031496	C189-GZMK	G	0	0	2769	913	0	0	0	3682	3	913	0.247963	T	0.408163	T	913
				C189-9292022_S7	chr5	124641255	C189-ZNF608	G	0	0	890	265	0	0	0	1155	3	265	0.229437	T	0.345679	T	265
				C189-9292022_S7	chr8	125059453	C189-WASHC5	G	0	0	3	2	0	0	0	5	3	2	0.4	T	0.48538	T	2
				C189-9292022_S7	chr9	136839819	C189-RABL6	C	0	3	0	0	0	0	0	3	3	0	0		0.413793103	T	0
				C189-9292022_S7	chrX	108733077	C189-IRS4	G	0	0	106	101	0	0	0	207	3	101	0.487923	T	0.860465	T	101
C189 - R2	695	9.15	18.68	C189-10242022_S2	chr1	3775473	C189-SMIM1	C	0	56	0	0	0	0	0	56	3	0	0		0.821782	T	0	1.46949	310	3840
				C189-10242022_S2	chr15	84868269	C189-ALPK3	C	3	1807	0	0	0	0	0	1810	3	3	0.00165746	A	0.426174	A	3
				C189-10242022_S2	chr2	29220829	C189-ALK	G	0	0	62	0	0	0	0	62	3	0	0		0.456311	T	0
				C189-10242022_S2	chr20	38565445	C189-RALGAPB	G	0	0	310	0	0	0	0	310	3	0	0		0.408654	T	0
				C189-10242022_S2	chr5	55031496	C189-GZMK	G	0	0	722	0	0	0	0	722	3	0	0		0.408163	T	0
				C189-10242022_S2	chr5	124641255	C189-ZNF608	G	0	0	558	0	0	0	0	558	3	0	0		0.345679	T	0
				C189-10242022_S2	chr8	125059453	C189-WASHC5	G	0	0	7	0	0	0	0	7	3	0	0		0.48538	T	0
				C189-10242022_S2	chr9	136839819	C189-RABL6	C	0	3	0	0	0	0	0	3	3	0	0		0.413793103	T	0
				C189-10242022_S2	chrX	108733077	C189-IRS4	G	0	0	312	0	0	0	0	312	3	0	0		0.860465	T	0
C189 - R3	717	12.55	42.4	C189-11152022_S8	chr1	3775473	C189-SMIM1	C	0	58	0	0	0	0	0	58	3	0	0		0.821782	T	0	0	392	7379
				C189-11152022_S8	chr15	84868269	C189-ALPK3	C	0	3789	0	0	0	0	0	3789	3	0	0		0.426174	A	0
				C189-11152022_S8	chr2	29220829	C189-ALK	G	0	0	117	0	0	0	0	117	3	0	0		0.456311	T	0
				C189-11152022_S8	chr20	38565445	C189-RALGAPB	G	0	0	392	0	0	0	0	392	3	0	0		0.408654	T	0
				C189-11152022_S8	chr5	55031496	C189-GZMK	G	0	0	1605	0	0	0	0	1605	3	0	0		0.408163	T	0
				C189-11152022_S8	chr5	124641255	C189-ZNF608	G	0	0	923	0	0	0	0	923	3	0	0		0.345679	T	0
				C189-11152022_S8	chr8	125059453	C189-WASHC5	G	0	0	29	0	0	0	0	29	3	0	0		0.48538	T	0
				C189-11152022_S8	chr9	136839819	C189-RABL6	C	0	16	0	0	0	0	0	16	3	0	0		0.413793103	T	0
				C189-11152022_S8	chrX	108733077	C189-IRS4	G	0	0	450	0	0	0	0	450	3	0	0		0.860465	T	0
C189 - R4	737	11.07	37.38	C189-1252022_S9	chr1	3775473	C189-SMIM1	C	0	41	0	0	0	0	0	41	3	0	0		0.821782	T	0	0	206	5134
				C189-1252022_S9	chr15	84868269	C189-ALPK3	C	0	2790	0	0	0	0	0	2790	3	0	0		0.426174	A	0
				C189-1252022_S9	chr2	29220829	C189-ALK	G	0	0	51	0	0	0	0	51	3	0	0		0.456311	T	0
				C189-1252022_S9	chr20	38565445	C189-RALGAPB	G	0	0	206	0	0	0	0	206	3	0	0		0.408654	T	0
				C189-1252022_S9	chr5	55031496	C189-GZMK	G	0	0	1069	0	0	0	0	1069	3	0	0		0.408163	T	0
				C189-1252022_S9	chr5	124641255	C189-ZNF608	G	0	0	698	0	0	0	0	698	3	0	0		0.345679	T	0
				C189-1252022_S9	chr8	125059453	C189-WASHC5	G	0	0	11	0	0	0	0	11	3	0	0		0.48538	T	0
				C189-1252022_S9	chr9	136839819	C189-RABL6	C	0	3	0	0	0	0	0	3	3	0	0		0.413793103	T	0
				C189-1252022_S9	chrX	108733077	C189-IRS4	G	0	0	265	0	0	0	0	265	3	0	0		0.860465	T	0
C189 - R5	761	9.73	29.58	C189-12292022_S1	chr1	3775473	C189-SMIM1	C	0	68	0	0	0	0	0	68	3	0	0		0.821782	T	0	0	410	6201
				C189-12292022_S1	chr15	84868269	C189-ALPK3	C	0	2836	0	0	0	0	0	2836	3	0	0		0.426174	A	0
				C189-12292022_S1	chr2	29220829	C189-ALK	G	0	0	78	0	0	0	0	78	3	0	0		0.456311	T	0
				C189-12292022_S1	chr20	38565445	C189-RALGAPB	G	0	0	410	0	0	0	0	410	3	0	0		0.408654	T	0
				C189-12292022_S1	chr5	55031496	C189-GZMK	G	0	0	1228	0	0	0	0	1228	3	0	0		0.408163	T	0
				C189-12292022_S1	chr5	124641255	C189-ZNF608	G	0	0	1043	0	0	0	0	1043	3	0	0		0.345679	T	0
				C189-12292022_S1	chr8	125059453	C189-WASHC5	G	0	0	6	0	0	0	0	6	3	0	0		0.48538	T	0
				C189-12292022_S1	chr9	136839819	C189-RABL6	C	0	3	0	0	0	0	0	3	3	0	0		0.413793103	T	0
				C189-12292022_S1	chrX	108733077	C189-IRS4	G	0	0	529	0	0	0	0	529	3	0	0		0.860465	T	0
C189 - R6	773	19.27	73.23	C189-1101023_S10	chr1	3775473	C189-SMIM1	C	0	265	0	0	0	0	0	265	3	0	0		0.821782	T	0	0	1177	13467
				C189-1101023_S10	chr15	84868269	C189-ALPK3	C	0	5306	0	0	0	0	0	5306	3	0	0		0.426174	A	0
				C189-1101023_S10	chr2	29220829	C189-ALK	G	0	0	539	0	0	0	0	539	3	0	0		0.456311	T	0
				C189-1101023_S10	chr20	38565445	C189-RALGAPB	G	0	0	1200	0	0	0	0	1200	3	0	0		0.408654	T	0
				C189-1101023_S10	chr5	55031496	C189-GZMK	G	0	0	2515	0	0	0	0	2515	3	0	0		0.408163	T	0
				C189-1101023_S10	chr5	124641255	C189-ZNF608	G	0	0	2096	0	0	0	0	2096	3	0	0		0.345679	T	0
				C189-1101023_S10	chr8	125059453	C189-WASHC5	G	0	0	235	0	0	0	0	235	3	0	0		0.48538	T	0
				C189-1101023_S10	chr9	136839819	C189-RABL6	C	0	134	0	0	0	0	0	134	3	0	0		0.413793103	T	0
				C189-1101023_S10	chrX	108733077	C189-IRS4	G	0	0	1177	0	0	0	0	1177	3	0	0		0.860465	T	0
C189 - P1	831	15.57	47.3	C189-392023_S3	chr1	3775473	C189-SMIM1	C	0	1129	0	21	0	0	0	1150	3	21	0.0182609	T	0.821782	T	21	136.937	2236	19226
				C189-392023_S3	chr15	84868269	C189-ALPK3	C	68	3186	0	0	0	0	0	3254	3	68	0.0208974	A	0.426174	A	68
				C189-392023_S3	chr2	29220829	C189-ALK	G	0	0	2604	39	0	0	0	2643	3	39	0.014756	T	0.456311	T	39
				C189-392023_S3	chr20	38565445	C189-RALGAPB	G	0	0	2525	41	0	0	0	2566	3	41	0.0159782	T	0.408654	T	41
				C189-392023_S3	chr5	55031496	C189-GZMK	G	0	0	2315	53	0	0	0	2368	3	53	0.0223818	T	0.408163	T	53
				C189-392023_S3	chr5	124641255	C189-ZNF608	G	0	0	2179	57	0	0	0	2236	3	57	0.0254919	T	0.345679	T	57
				C189-392023_S3	chr8	125059453	C189-WASHC5	G	0	0	1904	40	0	0	0	1944	3	40	0.0205761	T	0.48538	T	40
				C189-392023_S3	chr9	136839819	C189-RABL6	C	0	1254	0	30	0	0	0	1284	3	30	0.0233645	T	0.413793103	T	30
				C189-392023_S3	chrX	108733077	C189-IRS4	G	0	0	1714	67	0	0	0	1781	3	67	0.0376193	T	0.860465	T	67
C189 - P2	851	23.77	77	C189-3292023_S4	chr1	3775473	C189-SMIM1	C	0	1084	0	213	0	0	0	1297	3	213	0.164225	T	0.821782	T	213	727.3	2735	22112
				C189-3292023_S4	chr15	84868269	C189-ALPK3	C	418	3413	0	0	0	0	0	3831	3	418	0.10911	A	0.426174	A	418
				C189-3292023_S4	chr2	29220829	C189-ALK	G	0	0	2639	195	0	0	0	2834	3	195	0.0688073	T	0.456311	T	195
				C189-3292023_S4	chr20	38565445	C189-RALGAPB	G	0	0	2636	281	0	0	0	2917	3	281	0.0963318	T	0.408654	T	281
				C189-3292023_S4	chr5	55031496	C189-GZMK	G	0	0	2425	310	0	0	0	2735	3	310	0.113346	T	0.408163	T	310
				C189-3292023_S4	chr5	124641255	C189-ZNF608	G	0	0	2502	253	0	0	0	2755	3	253	0.091833	T	0.345679	T	253
				C189-3292023_S4	chr8	125059453	C189-WASHC5	G	0	0	2030	177	0	0	0	2207	3	177	0.0801994	T	0.48538	T	177
				C189-3292023_S4	chr9	136839819	C189-RABL6	C	0	1335	0	131	0	0	0	1466	3	131	0.0893588	T	0.413793103	T	131
				C189-3292023_S4	chrX	108733077	C189-IRS4	G	0	0	1692	378	0	0	0	2070	3	378	0.182609	T	0.860465	T	378
C189 - P3	902	96.8	53.4	C189-N5_S7	chr1	3775473	C189-SMIM1	C	0	211	0	1021	0	0	0	1232	3	1021	0.828734	T	0.821782	T	1021	15459	2331	20310
				C189-N5_S7	chr15	84868269	C189-ALPK3	C	1138	1957	0	0	0	0	0	3095	3	1138	0.36769	A	0.426174	A	1138
				C189-N5_S7	chr2	29220829	C189-ALK	G	0	0	1600	940	0	0	0	2540	3	940	0.370079	T	0.456311	T	940
				C189-N5_S7	chr20	38565445	C189-RALGAPB	G	0	0	1665	1001	0	0	0	2666	3	1001	0.375469	T	0.408654	T	1001
				C189-N5_S7	chr5	55031496	C189-GZMK	G	0	0	1487	844	0	0	0	2331	3	844	0.362076	T	0.408163	T	844
				C189-N5_S7	chr5	124641255	C189-ZNF608	G	0	0	2154	750	0	0	0	2904	3	750	0.258264	T	0.345679	T	750
				C189-N5_S7	chr8	125059453	C189-WASHC5	G	0	0	1350	672	0	0	0	2022	3	672	0.332344	T	0.48538	T	672
				C189-N5_S7	chr9	136839819	C189-RABL6	C	0	949	0	654	0	0	0	1603	3	654	0.407985	T	0.413793103	T	654
				C189-N5_S7	chrX	108733077	C189-IRS4	G	0	0	409	1508	0	0	0	1917	3	1508	0.786646	T	0.860465	T	1508

## Sheet: C191
Patient	C191
Age at diagnosis	2 years
Sample	Days	cfDNA Conc (ng/ml plasma)	cfDNA Input (ng)	Sequencing Sample ID	Contig	Position	Assay	Reference	A	C	G	T	I	D	N	Coverage	Consensus group size	Max Non-ref Allele Count	Max Non-ref Allele Frequency	Max Non-ref Allele	WGS Non-ref Allele Frequency	WGS Non-ref Allele	Matching Allele	MTM/ml plasma	Median Coverage	Total Coverage
C191 - PRE-T	0	364.286	44.88	C191-X1_S1_L001_R1_001_trimmed	chr1	57745274	C191-Chr1p32.1	C	1514	190	0	0	0	0	0	1704	3	1514	0.888498	A	0.9385	A	1514	110430	2415.5	27856
				C191-X1_S1_L001_R1_001_trimmed	chr7	21716301	C191-Chr7p15.3	G	1327	0	1694	0	0	0	0	3021	3	1327	0.439259	A	0.61	A	1327
				C191-X1_S1_L001_R1_001_trimmed	chr11	60417304	C191-Chr11q12.2	C	0	1272	0	1110	0	0	0	2382	3	1110	0.465995	T	0.5673	T	1110
				C191-X1_S1_L001_R1_001_trimmed	chr15	32910637	C191-Chr15q13.3	C	0	743	0	629	0	0	0	1372	3	629	0.458455	T	0.5664	T	629
				C191-X1_S1_L001_R1_001_trimmed	chr4	87658904	C191-Chr4q21.3	G	0	0	409	300	0	0	0	709	3	300	0.423131	T	0.5526	T	300
				C191-X1_S1_L001_R1_001_trimmed	chr2	71144524	C191-MPHOSPH10	T	0	0	0	2143	0	2056	0	4199	3	2056	0.48964	D	0.5424	D	2056
				C191-X1_S1_L001_R1_001_trimmed	chr17	11785512	C191-Chr17p12	C	1902	2167	0	0	0	0	0	4069	3	1902	0.467437	A	0.5398	A	1902
				C191-X1_S1_L001_R1_001_trimmed	chr19	19300858	C191Chr19p13.11	C	0	3204	0	2748	0	0	0	5952	3	2748	0.461694	T	0.5164	T	2748
				C191-X1_S1_L001_R1_001_trimmed	chr2	27579069	C191-SPATA31H1	G	0	0	1085	914	0	0	0	1999	3	914	0.457229	T	0.4663	T	914
				C191-X1_S1_L001_R1_001_trimmed	chrX	64337310	C191-MTMR8	G	0	0	1344	1105	0	0	0	2449	3	1105	0.451205	T	0.4495	T	1105
C191 - A3	20	18.0375	41.23	C191-X2_S7_L001_R1_001_trimmed	chr1	57745274	C191-Chr1p32.1	C	25	1925	0	0	0	0	0	1950	3	25	0.0128205	A	0.9385	A	25	105.871	1973.5	22103
				C191-X2_S7_L001_R1_001_trimmed	chr7	21716301	C191-Chr7p15.3	G	16	0	2287	0	0	0	0	2303	3	16	0.00694746	A	0.61	A	16
				C191-X2_S7_L001_R1_001_trimmed	chr11	60417304	C191-Chr11q12.2	C	0	1952	0	24	0	0	0	1976	3	24	0.0121457	T	0.5673	T	24
				C191-X2_S7_L001_R1_001_trimmed	chr15	32910637	C191-Chr15q13.3	C	0	1061	0	8	0	0	0	1069	3	8	0.00748363	T	0.5664	T	8
				C191-X2_S7_L001_R1_001_trimmed	chr4	87658904	C191-Chr4q21.3	G	0	0	460	9	0	0	0	469	3	9	0.0191898	T	0.5526	T	9
				C191-X2_S7_L001_R1_001_trimmed	chr2	71144524	C191-MPHOSPH10	T	0	0	0	3527	0	33	0	3560	3	33	0.00926966	D	0.5424	D	33
				C191-X2_S7_L001_R1_001_trimmed	chr17	11785512	C191-Chr17p12	C	48	3005	0	0	0	0	0	3053	3	48	0.0157222	A	0.5398	A	48
				C191-X2_S7_L001_R1_001_trimmed	chr19	19300858	C191Chr19p13.11	C	0	4107	0	43	0	0	0	4150	3	43	0.0103614	T	0.5164	T	43
				C191-X2_S7_L001_R1_001_trimmed	chr2	27579069	C191-SPATA31H1	G	0	0	1589	13	0	0	0	1602	3	13	0.00811486	T	0.4663	T	13
				C191-X2_S7_L001_R1_001_trimmed	chrX	64337310	C191-MTMR8	G	0	0	1948	23	0	0	0	1971	3	23	0.0116692	T	0.4495	T	23
C191 - A5	41	15.75	54	C191-X3_S6_L001_R1_001_trimmed	chr1	57745274	C191-Chr1p32.1	C	0	2131	0	0	0	0	0	2131	3	0	0		0.9385	A	0	0.291667	2077.5	22987
				C191-X3_S6_L001_R1_001_trimmed	chr7	21716301	C191-Chr7p15.3	G	1	0	2315	0	0	0	0	2316	3	1	0.000431779	A	0.61	A	1
				C191-X3_S6_L001_R1_001_trimmed	chr11	60417304	C191-Chr11q12.2	C	0	2024	0	0	0	0	0	2024	3	0	0		0.5673	T	0
				C191-X3_S6_L001_R1_001_trimmed	chr15	32910637	C191-Chr15q13.3	C	0	1061	0	0	0	0	0	1061	3	0	0		0.5664	T	0
				C191-X3_S6_L001_R1_001_trimmed	chr4	87658904	C191-Chr4q21.3	G	0	0	439	0	0	0	0	439	3	0	0		0.5526	T	0
				C191-X3_S6_L001_R1_001_trimmed	chr2	71144524	C191-MPHOSPH10	T	0	0	0	4059	0	0	0	4059	3	0	0		0.5424	D	0
				C191-X3_S6_L001_R1_001_trimmed	chr17	11785512	C191-Chr17p12	C	0	3322	0	0	0	0	0	3322	3	0	0		0.5398	A	0
				C191-X3_S6_L001_R1_001_trimmed	chr19	19300858	C191Chr19p13.11	C	0	4000	0	0	0	0	0	4000	3	0	0		0.5164	T	0
				C191-X3_S6_L001_R1_001_trimmed	chr2	27579069	C191-SPATA31H1	G	0	0	1616	0	0	0	0	1616	3	0	0		0.4663	T	0
				C191-X3_S6_L001_R1_001_trimmed	chrX	64337310	C191-MTMR8	G	0	0	2019	0	0	0	0	2019	3	0	0		0.4495	T	0
C191 - A6	51	9.34286	28.03	C191-X4_S4_L001_R1_001_trimmed	chr1	57745274	C191-Chr1p32.1	C	0	1293	0	0	0	0	0	1293	3	0	0		0.9385	A	0	0.666633	1237.5	13620
				C191-X4_S4_L001_R1_001_trimmed	chr7	21716301	C191-Chr7p15.3	G	0	0	1369	0	0	0	0	1369	3	0	0		0.61	A	0
				C191-X4_S4_L001_R1_001_trimmed	chr11	60417304	C191-Chr11q12.2	C	0	1182	0	0	0	0	0	1182	3	0	0		0.5673	T	0
				C191-X4_S4_L001_R1_001_trimmed	chr15	32910637	C191-Chr15q13.3	C	0	677	0	0	0	0	0	677	3	0	0		0.5664	T	0
				C191-X4_S4_L001_R1_001_trimmed	chr4	87658904	C191-Chr4q21.3	G	0	0	259	0	0	0	0	259	3	0	0		0.5526	T	0
				C191-X4_S4_L001_R1_001_trimmed	chr2	71144524	C191-MPHOSPH10	T	0	0	0	2199	0	0	0	2199	3	0	0		0.5424	D	0
				C191-X4_S4_L001_R1_001_trimmed	chr17	11785512	C191-Chr17p12	C	2	1946	0	0	0	0	0	1948	3	2	0.00102669	A	0.5398	A	2
				C191-X4_S4_L001_R1_001_trimmed	chr19	19300858	C191Chr19p13.11	C	0	2699	0	0	0	0	0	2699	3	0	0		0.5164	T	0
				C191-X4_S4_L001_R1_001_trimmed	chr2	27579069	C191-SPATA31H1	G	0	0	876	0	0	0	0	876	3	0	0		0.4663	T	0
				C191-X4_S4_L001_R1_001_trimmed	chrX	64337310	C191-MTMR8	G	0	0	1118	0	0	0	0	1118	3	0	0		0.4495	T	0
C191 - PREOP	69	31.1625	38.89	C191-X5_S5_L001_R1_001_trimmed	chr1	57745274	C191-Chr1p32.1	C	0	1971	0	0	0	0	0	1971	3	0	0		0.9385	A	0	0	1938.5	22043
				C191-X5_S5_L001_R1_001_trimmed	chr7	21716301	C191-Chr7p15.3	G	0	0	2326	0	0	0	0	2326	3	0	0		0.61	A	0
				C191-X5_S5_L001_R1_001_trimmed	chr11	60417304	C191-Chr11q12.2	C	0	1863	0	0	0	0	0	1863	3	0	0		0.5673	T	0
				C191-X5_S5_L001_R1_001_trimmed	chr15	32910637	C191-Chr15q13.3	C	0	1002	0	0	0	0	0	1002	3	0	0		0.5664	T	0
				C191-X5_S5_L001_R1_001_trimmed	chr4	87658904	C191-Chr4q21.3	G	0	0	442	0	0	0	0	442	3	0	0		0.5526	T	0
				C191-X5_S5_L001_R1_001_trimmed	chr2	71144524	C191-MPHOSPH10	T	0	0	0	3670	0	0	0	3670	3	0	0		0.5424	D	0
				C191-X5_S5_L001_R1_001_trimmed	chr17	11785512	C191-Chr17p12	C	0	3020	0	0	0	0	0	3020	3	0	0		0.5398	A	0
				C191-X5_S5_L001_R1_001_trimmed	chr19	19300858	C191Chr19p13.11	C	1	4377	0	0	0	0	0	4378	3	1	0.000228415	A	0.5164	T	0
				C191-X5_S5_L001_R1_001_trimmed	chr2	27579069	C191-SPATA31H1	G	0	0	1465	0	0	0	0	1465	3	0	0		0.4663	T	0
				C191-X5_S5_L001_R1_001_trimmed	chrX	64337310	C191-MTMR8	G	0	0	1906	0	0	0	0	1906	3	0	0		0.4495	T	0
C191 - POSTOP	99	18.45	42.17	C191-X6_S3_L001_R1_001_trimmed	chr1	57745274	C191-Chr1p32.1	C	0	2157	0	0	0	0	0	2157	3	0	0		0.9385	A	0	0	1992	21458
				C191-X6_S3_L001_R1_001_trimmed	chr7	21716301	C191-Chr7p15.3	G	0	0	2052	0	0	0	0	2052	3	0	0		0.61	A	0
				C191-X6_S3_L001_R1_001_trimmed	chr11	60417304	C191-Chr11q12.2	C	0	1801	0	0	0	0	0	1801	3	0	0		0.5673	T	0
				C191-X6_S3_L001_R1_001_trimmed	chr15	32910637	C191-Chr15q13.3	C	0	909	0	0	0	0	0	909	3	0	0		0.5664	T	0
				C191-X6_S3_L001_R1_001_trimmed	chr4	87658904	C191-Chr4q21.3	G	0	0	439	0	0	0	0	439	3	0	0		0.5526	T	0
				C191-X6_S3_L001_R1_001_trimmed	chr2	71144524	C191-MPHOSPH10	T	0	0	0	3729	0	0	0	3729	3	0	0		0.5424	D	0
				C191-X6_S3_L001_R1_001_trimmed	chr17	11785512	C191-Chr17p12	C	0	3276	0	0	0	0	0	3276	3	0	0		0.5398	A	0
				C191-X6_S3_L001_R1_001_trimmed	chr19	19300858	C191Chr19p13.11	C	0	3756	0	0	0	0	0	3756	3	0	0		0.5164	T	0
				C191-X6_S3_L001_R1_001_trimmed	chr2	27579069	C191-SPATA31H1	G	0	0	1407	0	0	0	0	1407	3	0	0		0.4663	T	0
				C191-X6_S3_L001_R1_001_trimmed	chrX	64337310	C191-MTMR8	G	0	0	1932	0	0	0	0	1932	3	0	0		0.4495	T	0
C191 - MT1	230	12.79	43.84	C191-8102021_S8	chr1	57745274	C191-Chr1p32.1	C	0	3760	0	0	0	0	0	3760	3	0	0		0.9385	A	0	0	3639.5	35015
				C191-8102021_S8	chr7	21716301	C191-Chr7p15.3	G	0	0	3519	0	0	0	0	3519	3	0	0		0.61	A	0
				C191-8102021_S8	chr11	60417304	C191-Chr11q12.2	C	0	3976	0	0	0	0	0	3976	3	0	0		0.5673	T	0
				C191-8102021_S8	chr15	32910637	C191-Chr15q13.3	C	0	2279	0	0	0	0	0	2279	3	0	0		0.5664	T	0
				C191-8102021_S8	chr4	87658904	C191-Chr4q21.3	G	0	0	510	0	0	0	0	510	3	0	0		0.5526	T	0
				C191-8102021_S8	chr2	71144524	C191-MPHOSPH10	T	0	0	0	6438	0	0	0	6438	3	0	0		0.5424	D	0
				C191-8102021_S8	chr17	11785512	C191-Chr17p12	C	0	5229	0	0	0	0	0	5229	3	0	0		0.5398	A	0
				C191-8102021_S8	chr19	19300858	C191Chr19p13.11	C	0	4469	0	0	0	0	0	4469	3	0	0		0.5164	T	0
				C191-8102021_S8	chr2	27579069	C191-SPATA31H1	G	0	0	1507	0	0	0	0	1507	3	0	0		0.4663	T	0
				C191-8102021_S8	chrX	64337310	C191-MTMR8	G	0	0	3328	0	0	0	0	3328	3	0	0		0.4495	T	0
C191 - MT2	300	5.21	16.68	C191-10192021_S5	chr1	57745274	C191-Chr1p32.1	C	0	1047	0	0	0	0	0	1047	3	0	0		0.9385	A	0	0	834.5	8122
				C191-10192021_S5	chr7	21716301	C191-Chr7p15.3	G	0	0	755	0	0	0	0	755	3	0	0		0.61	A	0
				C191-10192021_S5	chr11	60417304	C191-Chr11q12.2	C	0	968	0	0	0	0	0	968	3	0	0		0.5673	T	0
				C191-10192021_S5	chr15	32910637	C191-Chr15q13.3	C	0	435	0	0	0	0	0	435	3	0	0		0.5664	T	0
				C191-10192021_S5	chr4	87658904	C191-Chr4q21.3	G	0	0	111	0	0	0	0	111	3	0	0		0.5526	T	0
				C191-10192021_S5	chr2	71144524	C191-MPHOSPH10	T	0	0	0	1539	0	0	0	1539	3	0	0		0.5424	D	0
				C191-10192021_S5	chr17	11785512	C191-Chr17p12	C	0	1242	0	0	0	0	0	1242	3	0	0		0.5398	A	0
				C191-10192021_S5	chr19	19300858	C191Chr19p13.11	C	0	914	0	0	0	0	0	914	3	0	0		0.5164	T	0
				C191-10192021_S5	chr2	27579069	C191-SPATA31H1	G	0	0	356	0	0	0	0	356	3	0	0		0.4663	T	0
				C191-10192021_S5	chrX	64337310	C191-MTMR8	G	0	0	755	0	0	0	0	755	3	0	0		0.4495	T	0
C191 - MT3	335	6.3	20.16	C191-11232021_S9	chr1	57745274	C191-Chr1p32.1	C	0	1489	0	0	0	0	0	1489	3	0	0		0.9385	A	0	0	1458	13345
				C191-11232021_S9	chr7	21716301	C191-Chr7p15.3	G	0	0	1427	0	0	0	0	1427	3	0	0		0.61	A	0
				C191-11232021_S9	chr11	60417304	C191-Chr11q12.2	C	0	1504	0	0	0	0	0	1504	3	0	0		0.5673	T	0
				C191-11232021_S9	chr15	32910637	C191-Chr15q13.3	C	0	911	0	0	0	0	0	911	3	0	0		0.5664	T	0
				C191-11232021_S9	chr4	87658904	C191-Chr4q21.3	G	0	0	238	0	0	0	0	238	3	0	0		0.5526	T	0
				C191-11232021_S9	chr2	71144524	C191-MPHOSPH10	T	0	0	0	2434	0	0	0	2434	3	0	0		0.5424	D	0
				C191-11232021_S9	chr17	11785512	C191-Chr17p12	C	0	1814	0	0	0	0	0	1814	3	0	0		0.5398	A	0
				C191-11232021_S9	chr19	19300858	C191Chr19p13.11	C	0	1579	0	0	0	0	0	1579	3	0	0		0.5164	T	0
				C191-11232021_S9	chr2	27579069	C191-SPATA31H1	G	0	0	669	0	0	0	0	669	3	0	0		0.4663	T	0
				C191-11232021_S9	chrX	64337310	C191-MTMR8	G	0	0	1280	0	0	0	0	1280	3	0	0		0.4495	T	0
C191 - FU-4M	457	11.36	37.61	C191-3252022_S4	chr1	57745274	C191-Chr1p32.1	C	1	4635	0	0	0	0	0	4636	3	1	0.000215703	A	0.9385	A	1	0.906142	3837.5	38593
				C191-3252022_S4	chr7	21716301	C191-Chr7p15.3	G	1	0	3598	0	0	0	0	3599	3	1	0.000277855	A	0.61	A	1
				C191-3252022_S4	chr11	60417304	C191-Chr11q12.2	C	0	4048	0	0	0	0	0	4048	3	0	0		0.5673	T	0
				C191-3252022_S4	chr15	32910637	C191-Chr15q13.3	C	0	2381	0	1	0	0	0	2382	3	1	0.000419815	T	0.5664	T	1
				C191-3252022_S4	chr4	87658904	C191-Chr4q21.3	G	0	0	374	0	0	0	0	374	3	0	0		0.5526	T	0
				C191-3252022_S4	chr2	71144524	C191-MPHOSPH10	T	0	0	0	7377	0	0	0	7377	3	0	0		0.5424	D	0
				C191-3252022_S4	chr17	11785512	C191-Chr17p12	C	0	6015	0	0	0	0	0	6015	3	0	0		0.5398	A	0
				C191-3252022_S4	chr19	19300858	C191Chr19p13.11	C	0	5201	0	0	0	0	0	5201	3	0	0		0.5164	T	0
				C191-3252022_S4	chr2	27579069	C191-SPATA31H1	G	0	0	1334	0	0	0	0	1334	3	0	0		0.4663	T	0
				C191-3252022_S4	chrX	64337310	C191-MTMR8	G	0	0	3627	0	0	0	0	3627	3	0	0		0.4495	T	0

[truncated: 4 more sheets: C198, C215, C221, C233]
